# Supplementary material for: Impaired immune surveillance accelerates accumulation of senescent cells and aging
Source: Nat Commun. 2018 Dec 21;9:5435. doi: 10.1038/s41467-018-07825-3 (PMC6303397; doi:10.1038/s41467-018-07825-3)
Supplement: Supplementary file 4 — Supplementary Data 1 [file 41467_2018_7825_MOESM4_ESM.xlsx]

## Sheet: Differential expression
Gene	Tissue	logFC
Cst7	Kidney	-3.73144
Saa3	Kidney	-3.53455
Gbp5	Kidney	-3.33612
Apol9a	Kidney	-3.25624
Iigp1	Kidney	-3.21003
Plac8	Kidney	-3.08166
Gm4841	Kidney	-3.06158
Cd3d	Kidney	-2.9902
Apol9b	Kidney	-2.88669
Tgtp1	Kidney	-2.71032
Gbp6	Kidney	-2.68487
Ccr7	Kidney	-2.62581
Igtp	Kidney	-2.57232
Hp	Kidney	-2.55593
Ctsw	Kidney	-2.50782
Slfn1	Kidney	-2.49588
Zbp1	Kidney	-2.442
Ubd	Kidney	-2.40725
Lck	Kidney	-2.40555
Usp18	Kidney	-2.37953
Oas1b	Kidney	-2.37772
Sh2d2a	Kidney	-2.36143
Oasl1	Kidney	-2.35715
Mcm3	Kidney	-2.32844
Itga4	Kidney	-2.28104
Ifi204	Kidney	-2.27433
Irf7	Kidney	-2.22529
Isg15	Kidney	-2.22096
Gm4951	Kidney	-2.20381
Bst2	Kidney	-2.20309
Gbp4	Kidney	-2.19446
Pilra	Kidney	-2.15328
AB124611	Kidney	-2.13235
Cd274	Kidney	-2.11757
Sash3	Kidney	-2.10139
Gimap7	Kidney	-2.10091
Psmb9	Kidney	-2.09629
Psmb8	Kidney	-2.0684
Nlrc5	Kidney	-2.0577
Sla	Kidney	-2.04702
Tap1	Kidney	-2.03137
Racgap1	Kidney	-2.00384
Cd8a	Kidney	-1.99396
Casp4	Kidney	-1.98122
H2-DMa	Kidney	-1.97405
Thy1	Kidney	-1.95673
Ifit3	Kidney	-1.93826
Thbs2	Kidney	-1.93503
Fabp7	Kidney	-1.91726
Parp14	Kidney	-1.913
Cd27	Kidney	-1.90856
Ccl5	Kidney	-1.9083
Cyp4f18	Kidney	-1.90549
Batf	Kidney	-1.89857
Ciita	Kidney	-1.89561
Hcst	Kidney	-1.88489
Cfp	Kidney	-1.88068
Irgm2	Kidney	-1.8761
Cxcl10	Kidney	-1.86152
H2-DMb1	Kidney	-1.85772
Stat1	Kidney	-1.85717
Cd74	Kidney	-1.8544
C3	Kidney	-1.845
Gbp3	Kidney	-1.83555
H2-Eb1	Kidney	-1.82763
Pik3cd	Kidney	-1.82268
Il2rb	Kidney	-1.81335
Gbp8	Kidney	-1.80466
Ube2l6	Kidney	-1.79513
Il18bp	Kidney	-1.75368
Bin2	Kidney	-1.75297
Fcgr1	Kidney	-1.74054
Slc15a3	Kidney	-1.73892
Fcgr4	Kidney	-1.72127
Tmem229b	Kidney	-1.72081
H2-Q9	Kidney	-1.7054
H2-Q7	Kidney	-1.7054
H2-K1	Kidney	-1.70049
Adgre1	Kidney	-1.7001
B2m	Kidney	-1.68907
Ifi27l2a	Kidney	-1.66638
Itgb2	Kidney	-1.65197
C4b	Kidney	-1.64752
Ifit3b	Kidney	-1.64647
H2-Aa	Kidney	-1.64252
Pirb	Kidney	-1.64064
Tnfaip8l2	Kidney	-1.63196
Lair1	Kidney	-1.6319
Serpina3g	Kidney	-1.62241
Gbp2	Kidney	-1.6216
Epsti1	Kidney	-1.61822
Rtp4	Kidney	-1.61188
Irf1	Kidney	-1.59383
Ly6c2	Kidney	-1.59246
Oasl2	Kidney	-1.59073
Glipr2	Kidney	-1.56433
Was	Kidney	-1.56138
Pou2f2	Kidney	-1.55615
Lgals3bp	Kidney	-1.55605
Myo1g	Kidney	-1.54936
Cd40	Kidney	-1.54475
Slamf7	Kidney	-1.5323
Psmb10	Kidney	-1.52988
Cp	Kidney	-1.52878
H2-Ab1	Kidney	-1.52784
Lcn2	Kidney	-1.52457
Selplg	Kidney	-1.52296
H2-T23	Kidney	-1.51597
C1qc	Kidney	-1.50649
Rac2	Kidney	-1.50223
Rasal3	Kidney	-1.49992
Oas2	Kidney	-1.49525
C1qb	Kidney	-1.47693
Slfn2	Kidney	-1.47472
Cmklr1	Kidney	-1.46548
Irgm1	Kidney	-1.45041
Phf11b	Kidney	-1.44343
Vav1	Kidney	-1.43059
Cd52	Kidney	-1.42935
Psd4	Kidney	-1.42335
C1qa	Kidney	-1.41913
Arhgap9	Kidney	-1.41398
Hcls1	Kidney	-1.40978
Aif1	Kidney	-1.4094
Ugcg	Kidney	1.4083
Lilr4b	Kidney	-1.40814
Itgam	Kidney	-1.40766
Coro1a	Kidney	-1.39209
Trim14	Kidney	-1.38927
Ptprcap	Kidney	-1.38342
Nkg7	Kidney	-1.37936
Rab8b	Kidney	-1.37879
Vwf	Kidney	-1.3734
Fgd2	Kidney	-1.37116
H2-D1	Kidney	-1.37017
Rdh16f2	Kidney	-1.36629
Cyth4	Kidney	-1.36218
Il2rg	Kidney	-1.35702
Slc37a2	Kidney	-1.35693
Dnase1l3	Kidney	-1.35473
Xdh	Kidney	-1.35311
Tap2	Kidney	-1.34821
Uba7	Kidney	-1.34753
Itgb7	Kidney	-1.33676
Ifi27	Kidney	-1.32908
Gbp7	Kidney	-1.32588
Rab7b	Kidney	-1.32168
Tor3a	Kidney	-1.31737
Grap2	Kidney	-1.30211
Pld4	Kidney	-1.29718
Samhd1	Kidney	-1.29676
Nckap1l	Kidney	-1.27891
Ccdc88b	Kidney	-1.25204
Gimap3	Kidney	-1.24973
Dok2	Kidney	-1.2469
Stat2	Kidney	-1.24322
Ptprc	Kidney	-1.23365
Gm12216	Kidney	-1.22561
Fcer1g	Kidney	-1.22009
Myo1f	Kidney	-1.21963
Vsir	Kidney	-1.21868
Ly86	Kidney	-1.214
Clec4a1	Kidney	-1.20551
Lyz2	Kidney	-1.1888
Laptm5	Kidney	-1.17813
Zfp24	Kidney	1.17758
Pla2g15	Kidney	-1.16342
Evi2	Kidney	-1.15957
Evi2b	Kidney	-1.15957
Ccnd2	Kidney	-1.14947
Zmynd15	Kidney	-1.14188
Prex1	Kidney	-1.1392
Fblim1	Kidney	-1.1358
Eif2ak2	Kidney	-1.13225
Ifit2	Kidney	-1.13159
Ctss	Kidney	-1.1244
Mical1	Kidney	-1.12026
Tbc1d10c	Kidney	-1.11943
Cd300c2	Kidney	-1.11748
Ddx58	Kidney	-1.11306
Ifitm3	Kidney	-1.10349
Apoe	Kidney	-1.09453
Fcgr3	Kidney	-1.09049
Nrros	Kidney	-1.08407
Fxyd5	Kidney	-1.07239
Gimap6	Kidney	-1.06891
Abi3	Kidney	-1.06151
Plcg2	Kidney	-1.05854
Lrg1	Kidney	-1.05814
Il10ra	Kidney	-1.05208
Apbb1ip	Kidney	-1.05128
Lfng	Kidney	-1.04568
Fyn	Kidney	-1.04322
Trafd1	Kidney	-1.04045
Itgb4	Kidney	-1.03939
Parp9	Kidney	-1.03184
Alox5ap	Kidney	-1.02969
Icam1	Kidney	-1.0246
Anxa1	Kidney	-1.01329
Ifitm1	Kidney	-1.01286
Basp1	Kidney	-1.01203
Arhgap45	Kidney	-1.00254
H2-T10	Kidney	-0.998451
Exoc3l4	Kidney	-0.991816
Lpl	Kidney	0.990292
Esyt1	Kidney	-0.987704
Pitpnm1	Kidney	-0.987285
S100a6	Kidney	-0.985993
Apobec1	Kidney	-0.982621
Trex1	Kidney	-0.981053
Ssbp4	Kidney	-0.979095
Csf1	Kidney	-0.975966
Tmem140	Kidney	-0.964335
Dcn	Kidney	-0.961391
Spn	Kidney	-0.95218
Klf7	Kidney	-0.943782
Lsp1	Kidney	-0.941626
Mgp	Kidney	-0.939057
Metrn	Kidney	-0.929419
Irf9	Kidney	-0.92424
Cybb	Kidney	-0.923631
Tmsb4x	Kidney	-0.919809
Serping1	Kidney	-0.918533
Impdh1	Kidney	-0.902907
Ucp2	Kidney	-0.902212
Tmed7	Kidney	0.898776
Arrb2	Kidney	-0.8922
Tapbp	Kidney	-0.882111
Psme1	Kidney	-0.879493
Eva1b	Kidney	-0.87874
Med17	Kidney	0.868955
Bcl3	Kidney	-0.865774
Pml	Kidney	-0.857375
Ptpn18	Kidney	-0.85335
Capg	Kidney	-0.852205
Irf8	Kidney	-0.839489
Anxa6	Kidney	-0.825013
Cygb	Kidney	-0.824513
Mir7078	Kidney	-0.800175
Naaa	Kidney	-0.799432
Ifi35	Kidney	-0.79222
Mrps31	Kidney	0.782595
Efhd2	Kidney	-0.781973
Psme2b	Kidney	-0.774755
Cxcl16	Kidney	-0.7689
C2	Kidney	-0.752198
Gngt2	Kidney	-0.751148
Rsad2	Kidney	-0.748708
Plekho1	Kidney	-0.739286
Olfml3	Kidney	-0.730437
Lgals3	Kidney	-0.723567
Csf1r	Kidney	-0.721136
Flna	Kidney	-0.707671
Nedd9	Kidney	-0.704773
Pla2g16	Kidney	-0.684934
Adar	Kidney	-0.684805
Cnn2	Kidney	-0.6841
Arpc1b	Kidney	-0.661863
Dnajc12	Kidney	0.655424
Dpep1	Kidney	-0.58161
Cxcl13	Kidney	0
Cd63	Kidney	-0.116932
Saa2	Kidney	0
Apcs	Kidney	0
Ngp	Kidney	0
S100a9	Kidney	0
Lat	Kidney	-1.30209
Cd14	Kidney	-0.447518
Slamf8	Kidney	0
S1pr4	Kidney	-0.639035
Cd3e	Kidney	-1.43369
Ubash3b	Kidney	-0.597936
Slc16a3	Kidney	-0.737227
Tnfrsf21	Kidney	0.0605862
Cd44	Kidney	0
Aebp1	Kidney	-0.492908
Rabgap1l	Kidney	0.421264
Klrk1	Kidney	0.136482
Saa1	Kidney	0
Hk3	Kidney	-1.41466
Pycard	Kidney	-0.474495
Ncf4	Kidney	-1.2957
Hvcn1	Kidney	-0.801515
Cxcl14	Kidney	-0.319826
Cd37	Kidney	-0.804206
Cd72	Kidney	-1.30828
Serinc1	Kidney	0.371927
Hexb	Kidney	0.384509
Cib3	Kidney	0
Btg3	Kidney	-0.371714
Dennd1c	Kidney	-1.00384
Pcolce	Kidney	-0.322456
Tifa	Kidney	0
Adap1	Kidney	-0.392687
Rps25	Kidney	-0.316161
Mpeg1	Kidney	-1.31158
Tff3	Kidney	0
Cyp21a1	Kidney	0
Inpp5d	Kidney	-0.731324
Map3k6	Kidney	-0.711305
Sirpa	Kidney	-0.448439
Dld	Kidney	0.208186
Rinl	Kidney	-0.710181
Mt1	Kidney	-0.130029
Hmox1	Kidney	-0.0435511
Mt2	Kidney	-0.572476
Agpat4	Kidney	-0.499581
Gm12250	Kidney	0
Evl	Kidney	-1.04561
Fgr	Kidney	-1.20257
Eif4e3	Kidney	-0.298516
Csf2rb	Kidney	-0.376202
Lbh	Kidney	-0.773412
Smad6	Kidney	-0.35542
Ltb	Kidney	-1.30942
Nfam1	Kidney	-1.21328
Gpr132	Kidney	-1.06578
Napsa	Kidney	-0.013403
Rpia	Kidney	0.167112
Gltp	Kidney	-0.0955793
Ly6a	Kidney	-0.213323
Clstn1	Kidney	0.00344282
Rgs19	Kidney	-0.426785
Kcnn4	Kidney	-1.1639
Syk	Kidney	-1.47351
Batf3	Kidney	-1.21139
Ckb	Kidney	-0.395999
Hic1	Kidney	-0.481707
Pla2g7	Kidney	-0.749741
Lyl1	Kidney	-1.33138
Serpina3f	Kidney	0
Slc37a1	Kidney	-0.94643
Ifi47	Kidney	-1.60294
Lst1	Kidney	-0.809151
Abcg1	Kidney	-0.55115
D17H6S56E-5	Kidney	-0.812285
Spi1	Kidney	-1.10407
Il10rb	Kidney	-0.325923
Tmem164	Kidney	0.020466
Cyp17a1	Kidney	0
Trpm2	Kidney	0
Vim	Kidney	-0.769044
Msr1	Kidney	0
Spp1	Kidney	-0.613017
Tgfb1	Kidney	-0.657695
Itga9	Kidney	-0.699476
Cd5l	Kidney	0
Cyba	Kidney	0.330428
Cdc42se2	Kidney	-0.461219
Actr3	Kidney	-0.206101
Fyb	Kidney	-0.664261
Arhgdib	Kidney	-0.56567
Pkm	Kidney	-0.389332
Slc11a1	Kidney	-1.23075
Kctd17	Kidney	-0.0328225
Dok3	Kidney	-0.993236
Cd68	Kidney	-1.11377
Adgre5	Kidney	-0.175364
Cxcl9	Kidney	-1.06986
Jak3	Kidney	-0.83728
Isyna1	Kidney	-0.0339364
Hck	Kidney	-0.842588
Abr	Kidney	-0.190605
Ppp1r18	Kidney	-0.598912
Dmpk	Kidney	-0.477773
Mkl1	Kidney	-0.48524
Plekho2	Kidney	-0.600855
Limd2	Kidney	-0.682305
Plscr3	Kidney	-0.346388
Vasp	Kidney	-0.179993
Clec4f	Kidney	0
Socs3	Kidney	-0.910385
Tyrobp	Kidney	-0.718775
Sh3bgrl3	Kidney	-0.522211
Tmem51	Kidney	0.0635088
Axl	Kidney	-0.698773
Slc13a3	Kidney	0.265633
Crip1	Kidney	-0.687957
Ppp1r9b	Kidney	-0.444646
Necap2	Kidney	0.168165
Prkcd	Kidney	0.168245
Ptpn6	Kidney	-0.548765
Ly6e	Kidney	-0.33457
Sdc3	Kidney	-0.757074
Cotl1	Kidney	-0.438268
Sbno2	Kidney	-0.597996
Mfge8	Kidney	-0.291986
Cd47	Kidney	0.152724
Rps6ka4	Kidney	-0.152275
Gpx3	Kidney	-0.0649725
Tmem106a	Kidney	-0.151485
Cactin	Kidney	-0.479979
Csrp1	Kidney	-0.526528
Pecam1	Kidney	-0.151633
Steap4	Kidney	0
Atp13a2	Kidney	-0.26515
Rnf31	Kidney	-0.529096
Serpina3n	Kidney	-1.55999
Zcchc6	Kidney	-0.137511
Lgmn	Kidney	0.0766107
Arpc4	Kidney	-0.0644785
Des	Kidney	-0.457028
Rhog	Kidney	-0.584521
Itm2c	Kidney	-0.267619
Shisa5	Kidney	-0.326668
Actn1	Kidney	-0.493721
Tmem86a	Kidney	-0.40074
Grk2	Kidney	-0.558278
Pld3	Kidney	-0.337383
Il17ra	Kidney	0.0541205
Mvp	Kidney	-0.592363
Lbp	Kidney	-1.04459
H2-T22	Kidney	-0.772549
H2-T9	Kidney	-0.781537
Awat1	Kidney	0
Txk	Kidney	0
Nos2	Kidney	0
Rps19	Kidney	-0.217576
Gp2	Kidney	-0.676157
Ggt1	Kidney	0.261999
Itk	Kidney	0
Ms4a4b	Kidney	0
Cd8b1	Kidney	-1.25515
Kif18b	Kidney	0
Xcl1	Kidney	0
Rab37	Kidney	0
Tbx21	Kidney	0
Themis	Kidney	0
Bcl2	Kidney	-0.543456
Ppm1j	Kidney	-0.0444652
Tnfrsf9	Kidney	0
Cd247	Kidney	-1.12997
Prkcq	Kidney	-0.280154
Ms4a6b	Kidney	-1.51548
Exph5	Kidney	0.393974
Oas3	Kidney	0
Podnl1	Kidney	0
Kifc1	Kidney	0
Skap1	Kidney	0
Pik3r5	Kidney	0
Pglyrp1	Kidney	0
Nfatc2	Kidney	-0.124074
Pdcd1	Kidney	0
Pim2	Kidney	-0.712032
Batf2	Kidney	-1.5249
Chaf1b	Kidney	0
H2-Q5	Kidney	0
Tcf7	Kidney	-1.1586
Slpi	Kidney	-2.10275
Tnfrsf18	Kidney	0
Tnfsf9	Kidney	0
Wfdc21	Kidney	0
Lilrb4a	Kidney	-1.02334
Il18rap	Kidney	0
Ptpn22	Kidney	-0.826155
Slc16a6	Kidney	-0.215256
Panx1	Kidney	0
Apoc2	Kidney	0
Phf11c	Kidney	-0.655188
Gm44805	Kidney	0
Smpd3	Kidney	0
Ch25h	Kidney	-0.705039
Gpnmb	Kidney	0
Foxm1	Kidney	0
Rpl11	Kidney	0.29546
Birc5	Kidney	0
Cenpm	Kidney	0
Klrg1	Kidney	0
Nfkbie	Kidney	-0.765608
Npm1	Kidney	-0.568917
Rbm38	Kidney	-0.0445375
Filip1l	Kidney	-0.0435975
Lime1	Kidney	-0.684049
Gm45935	Kidney	-0.548976
Klhl6	Kidney	-0.00953346
Rpl24	Kidney	-0.30237
Lpcat2	Kidney	0
Wars	Kidney	-0.38098
Ncapd2	Kidney	-0.522473
Tmem173	Kidney	-0.822106
Cdca7l	Kidney	0
Fmnl1	Kidney	0.0736709
Ccnb2	Kidney	0
Gm5424	Kidney	0.00128907
Ass1	Kidney	0.001121
Tyk2	Kidney	-0.539435
Dcaf15	Kidney	-0.380955
Mcm5	Kidney	-0.503259
Camta2	Kidney	-0.054677
Cmtm3	Kidney	-0.821233
Rpl10	Kidney	0.179073
Hbb-bt	Kidney	-0.295117
Lce1g	Kidney	0
Hbb-bs	Kidney	-0.227161
Ly9	Kidney	-1.03861
Hba-a1	Kidney	-0.52277
Hba-a2	Kidney	-0.52821
Lce1k	Kidney	0
Jaml	Kidney	0
Cd300a	Kidney	0
Fmr1	Kidney	0.948148
Mmrn2	Kidney	-0.463552
Grrp1	Kidney	-0.734
Hist1h1e	Kidney	3.18491
Cyp4a14	Kidney	-2.38773
Hrg	Kidney	1.95337
Dis3	Kidney	1.91301
Serpina1e	Kidney	-1.89691
Slco1a1	Kidney	1.82039
Lyz1	Kidney	-1.74271
Retn	Kidney	-1.71955
Lipo3	Kidney	1.69618
Kif20b	Kidney	1.63121
Ccdc43	Kidney	1.61478
Gabra3	Kidney	-1.55631
Hspb7	Kidney	-1.52274
Acsm3	Kidney	1.52111
Zfp655	Kidney	1.40929
Smcp	Kidney	1.40909
2018-09-07	Kidney	1.40547
Tchh	Kidney	1.39512
Cd248	Kidney	-1.35845
Gas7	Kidney	-1.31668
Adra1b	Kidney	-1.24824
Casc4	Kidney	1.22251
Pten	Kidney	1.21127
Dpyd	Kidney	1.20951
Pigr	Kidney	-1.19792
Egflam	Kidney	-1.18725
Bmi1	Kidney	1.14781
Gpr155	Kidney	1.13955
Lars2	Kidney	1.12448
Khdrbs3	Kidney	1.09449
Slc5a12	Kidney	1.09386
2810474O19Rik	Kidney	1.08856
Scnm1	Kidney	-1.08094
Itfg1	Kidney	1.07348
Nox4	Kidney	1.06544
Slc7a1	Kidney	-1.06473
Socs2	Kidney	1.06422
Mpped2	Kidney	1.05119
Aacs	Kidney	1.05037
Ppp3r1	Kidney	1.02737
Azin1	Kidney	1.00845
Caprin1	Kidney	0.992621
Zfr	Kidney	0.981329
Cyp2j13	Kidney	0.951879
Clcn3	Kidney	0.949201
S100a11	Kidney	-0.94291
Secisbp2l	Kidney	0.941328
Odc1	Kidney	0.939792
Keg1	Kidney	0.938412
Abcd3	Kidney	0.934673
Cul5	Kidney	0.925446
Cckar	Kidney	0.915787
Znrf2	Kidney	0.915119
Tmem229a	Kidney	0.914507
Nxn	Kidney	-0.90776
Klhl24	Kidney	0.895982
Mogat1	Kidney	0.89401
Prelp	Kidney	-0.89334
Aldh6a1	Kidney	0.888007
Me1	Kidney	0.877139
Cbr1	Kidney	-0.871734
Tomm70a	Kidney	0.868036
A230050P20Rik	Kidney	-0.856312
Akr1c14	Kidney	0.855282
Itpr1	Kidney	0.850722
Dab2	Kidney	0.838839
Slc18a1	Kidney	0.826816
Hsd3b2	Kidney	0.826407
Krcc1	Kidney	0.814704
Ralgapa1	Kidney	0.813789
Gtpbp1	Kidney	-0.801406
Srd5a1	Kidney	0.800763
Sucla2	Kidney	0.799674
Scrn3	Kidney	0.798603
Pdzd2	Kidney	0.796835
S1pr3	Kidney	-0.793637
Gm853	Kidney	0.785898
Slc33a1	Kidney	0.774147
Ace	Kidney	0.769311
Tram1	Kidney	0.767606
Eif4g2	Kidney	0.766797
Gatm	Kidney	0.757009
Rapgef6	Kidney	-0.755308
Slc43a3	Kidney	-0.752587
Lrp2	Kidney	0.750575
Atp6ap2	Kidney	0.749806
Lactb	Kidney	0.742016
Pmpcb	Kidney	0.74188
Plec	Kidney	-0.726548
Errfi1	Kidney	0.725966
Acsm1	Kidney	0.718388
Lactb2	Kidney	0.716014
Arl6ip1	Kidney	0.712257
Canx	Kidney	0.710547
Pank1	Kidney	0.702859
Ces1f	Kidney	0.700773
Gdi2	Kidney	0.695379
Cyp4b1	Kidney	0.682667
Gcnt1	Kidney	0.67971
Tm2d1	Kidney	0.674791
Hsd3b3	Kidney	0.666998
Gls	Kidney	0.658933
Tinagl1	Kidney	-0.656307
Lamp2	Kidney	0.649392
Sgpl1	Kidney	-0.645085
Acsm2	Kidney	0.642863
Agxt2	Kidney	0.640757
Cyp2d26	Kidney	-0.638244
Tm9sf3	Kidney	0.63081
Trib2	Kidney	0.624386
Cyp2e1	Kidney	0.618904
Fbxo8	Kidney	0.613681
Txnl1	Kidney	0.612847
Abat	Kidney	0.610817
Defb29	Kidney	0.608198
Lamtor5	Kidney	0.573579
Pi4ka	Kidney	0.566051
Cat	Kidney	0.542064
Atp5f1	Kidney	0.540917
Vdac1	Kidney	0.494993
Mup11	Kidney	0
Hsd3b5	Kidney	0
1700008J07Rik	Kidney	-0.18729
Cyp4a10	Kidney	-0.082877
Cnmd	Kidney	0
Serpina4-ps1	Kidney	0
Mup12	Kidney	0
Car3	Kidney	-0.275925
Orm3	Kidney	0
1810021B22Rik	Kidney	0.416712
Acot1	Kidney	-0.286225
Onecut1	Kidney	0
Vnn1	Kidney	0.122105
Cyp4a12b	Kidney	-0.747134
Gm2083	Kidney	0
Cyp4a12a	Kidney	0.926327
Mcm10	Kidney	0.182616
Cidec	Kidney	-0.957867
Sucnr1	Kidney	0.384299
Ppp1r3c	Kidney	0
Orm2	Kidney	0
G0s2	Kidney	0.15064
Fabp1	Kidney	0
Mup3	Kidney	0
Adh6-ps1	Kidney	0
Acsl1	Kidney	-0.23829
Nudt7	Kidney	0.103104
Mup21	Kidney	0
Mcc	Kidney	0.502971
Cyp2c29	Kidney	0
Phlda1	Kidney	-0.380582
Acaa1b	Kidney	-0.147759
Kptn	Kidney	0.116071
Leap2	Kidney	0
Ces1e	Kidney	0.538423
Nlrp12	Kidney	0
Inhba	Kidney	0
Dusp1	Kidney	0.82157
Pithd1	Kidney	0.0751855
Retsat	Kidney	-0.139903
Mbd1	Kidney	0.210932
Pcsk6	Kidney	0.22933
Lpin1	Kidney	0.324713
Cish	Kidney	1.24116
Fam126b	Kidney	-0.149643
Mlx	Kidney	0.0651144
Dnmbp	Kidney	-0.101762
C730036E19Rik	Kidney	0
Cyp8b1	Kidney	0
Rdh16	Kidney	-0.242717
Ces3b	Kidney	0
Adck5	Kidney	0.082413
Rbp1	Kidney	-0.516429
Ephx2	Kidney	0.430033
Ugt2a3	Kidney	0
Abca8a	Kidney	-0.433191
4931406C07Rik	Kidney	0.555098
Pdk1	Kidney	0.297053
Epb41l4b	Kidney	0.22375
Cyp2d40	Kidney	0
Ces3a	Kidney	0
Ces2e	Kidney	0.110678
Usp2	Kidney	0.16358
Fxn	Kidney	0.0379682
Ces1d	Kidney	0.504855
Rbm33	Kidney	0.113601
Cyp2d9	Kidney	-0.030092
Tmem238	Kidney	0.18238
Usmg5	Kidney	0.399967
Ephx1	Kidney	-0.287332
Hist2h2aa1	Kidney	0.215421
Aldh3a2	Kidney	0.30723
Orm1	Kidney	0
Akip1	Kidney	0.0828052
Serp1	Kidney	0.2375
Tlcd2	Kidney	0.667528
Hist2h2aa2	Kidney	0.199436
Hsd17b4	Kidney	0.123067
Atoh8	Kidney	-0.0299371
Wdr45b	Kidney	-0.159175
Ndufb3	Kidney	0.296773
Hes6	Kidney	0.22862
Txnip	Kidney	0.0729061
Atp5g3	Kidney	0.101628
Aox3	Kidney	0
Hsd17b6	Kidney	0
Alas1	Kidney	0.342455
Acsm5	Kidney	0.457411
Ttr	Kidney	1.03796
Ngef	Kidney	-0.0919984
Gstt1	Kidney	-0.141561
Cpox	Kidney	0.497668
Fgf1	Kidney	0.0685319
Tkfc	Kidney	0.24907
Gstm6	Kidney	0
Ranbp10	Kidney	-0.196867
Chchd10	Kidney	0.223136
Eci1	Kidney	-0.134568
Cox5a	Kidney	0.344255
Herpud1	Kidney	0.159715
Bphl	Kidney	0.453045
Trp53inp2	Kidney	0.0278488
Afm	Kidney	0.285966
Hsd17b12	Kidney	0.0480544
Slc25a10	Kidney	0.274713
Slco2a1	Kidney	-0.414094
Cpt2	Kidney	0.277378
Ppara	Kidney	-0.135355
Ddx23	Kidney	0
Ntn4	Kidney	0
Rp1	Kidney	0
Cep85l	Kidney	0
E130201H02Rik	Kidney	0
D830031N03Rik	Kidney	0
Cdkl5	Kidney	0
Mir6240	Kidney	0
C7	Kidney	0
Hist1h1b	Kidney	0
Hist1h1d	Kidney	0
Ccdc170	Kidney	0
Ston1	Kidney	0
Mcpt4	Kidney	0
Zfa-ps	Kidney	0
Hist1h1c	Kidney	0
Arhgap5	Kidney	0
Zbed6	Kidney	0
Lmod2	Kidney	0
Hnrnpul1	Kidney	0
Pde3a	Kidney	0
Kif13b	Kidney	0
Adipoq	Kidney	-1.30061
Cracr2a	Kidney	0
Cox8b	Kidney	-0.59982
Elk4	Kidney	0
Dhx29	Kidney	0
Wwc1	Kidney	0
Tusc3	Kidney	0
Lpcat1	Kidney	0
Cidea	Kidney	-0.190359
Filip1	Kidney	0
Cd209d	Kidney	0
Rassf8	Kidney	0
Col8a1	Kidney	0
Arhgap32	Kidney	0.929557
Ccdc88c	Kidney	0
Pawr	Kidney	0
Zbtb38	Kidney	0.600376
N4bp2	Kidney	0
Ftx	Kidney	0
Adamtsl3	Kidney	0
9930111J21Rik1	Kidney	0
Trip11	Kidney	1.48442
Ccdc171	Kidney	0
Zranb1	Kidney	0
Map3k19	Kidney	0
Nnat	Kidney	0
Cox7a1	Kidney	0.115109
A730008H23Rik	Kidney	0
Lrriq1	Kidney	0
Fam81a	Kidney	-0.0427202
Cep126	Kidney	0
Cyyr1	Kidney	0
Arhgap20	Kidney	0
Ttn	Kidney	0
Itpkb	Kidney	0
Sema3g	Kidney	0
Prrc2c	Kidney	1.6683
Gpd1	Kidney	0.269309
Dsp	Kidney	1.02343
Zfp638	Kidney	0
Zbtb41	Kidney	0
Pcdhac2	Kidney	0
Pcdha9	Kidney	0
Pcdha5	Kidney	0
Pcdha3	Kidney	0
Pcdha8	Kidney	0
Pcdha1	Kidney	0
Pcdha2	Kidney	0
Pcdha4	Kidney	0
Pcdha10	Kidney	0
Pcdhac1	Kidney	0
Pcdha11	Kidney	0
Pcdha7	Kidney	0
Pcdha12	Kidney	0
Pcdha6	Kidney	0
Map3k1	Kidney	0
Lcor	Kidney	0
Cped1	Kidney	0
Dnah5	Kidney	0
Akap12	Kidney	0.922603
Prex2	Kidney	1.05209
Tulp4	Kidney	0
Nrbf2	Kidney	0
Plcb1	Kidney	0.997746
Wasf2	Kidney	0.387403
Plin4	Kidney	0
Upk3b	Kidney	0
Rapgef5	Kidney	0
Utp14b	Kidney	0
Bmpr2	Kidney	1.40007
Pclo	Kidney	0.692865
F5	Kidney	0
Chd9	Kidney	0
Mir7654	Kidney	0
Zfp644	Kidney	0.674386
Lyst	Kidney	0
Snx9	Kidney	0.182318
Ccdc30	Kidney	0
Kif21a	Kidney	1.00443
Ttc21a	Kidney	0
Myh10	Kidney	0.874329
Uaca	Kidney	0.56937
Klhl28	Kidney	-0.0676007
Cfap44	Kidney	0
Bdp1	Kidney	1.38944
Smg1	Kidney	1.08381
Magi3	Kidney	1.0362
Srcap	Kidney	0
Cbx1	Kidney	0.990162
Syne2	Kidney	0.730586
Ryr2	Kidney	0
Mical3	Kidney	0.343097
Susd4	Kidney	0
Bcorl1	Kidney	0.274393
Dgat2	Kidney	0.165408
Usp9x	Kidney	0
Vps13c	Kidney	0
Malat1	Kidney	0.615918
Fst	Kidney	0.053056
Kdr	Kidney	0.568602
Zmym2	Kidney	0
Celsr2	Kidney	0.432028
Utrn	Kidney	0.852586
Ccdc186	Kidney	0.951232
Cfap46	Kidney	0
Zfp36l2	Kidney	0.180221
Hmcn1	Kidney	0
Zhx3	Kidney	0.431188
Jmjd1c	Kidney	0.618568
Cep170	Kidney	0.413988
Palm2	Kidney	0
Col4a6	Kidney	0
Plekha5	Kidney	0.337951
Tmf1	Kidney	0.801868
Sptbn1	Kidney	0.670304
Aoc3	Kidney	0
Cntln	Kidney	0
Zfp608	Kidney	0.465188
Jrkl	Kidney	0
Gramd2	Kidney	0
Birc6	Kidney	0.86452
Tnks	Kidney	0
Dach1	Kidney	0.622955
Fmo2	Kidney	0.33771
Akap5	Kidney	0
Sox5	Kidney	0
Tbl1x	Kidney	0.0117162
Mst1r	Kidney	0
Gatad2b	Kidney	0
Syne1	Kidney	0.16138
Spata18	Kidney	0
Dzip1l	Kidney	0.345799
Flrt2	Kidney	0
Fam208a	Kidney	0.994015
Pam	Kidney	0.587273
Foxn3	Kidney	0.0293652
Shroom2	Kidney	-0.275874
Prpf40a	Kidney	0.789094
Rtkn2	Kidney	0
Atrx	Kidney	0.89257
Gap43	Kidney	0
Chd1	Kidney	0.485351
Arhgef26	Kidney	0
Kif16b	Kidney	1.17136
Flrt1	Kidney	0.0660397
Myh7	Kidney	0
Nrip1	Kidney	0.36078
Cep350	Kidney	0.587821
Usp34	Kidney	0.298482
Trim44	Kidney	1.12002
Dnah11	Kidney	0
Phldb2	Kidney	0.497948
Uvssa	Kidney	0
Ktn1	Kidney	0.524399
Cald1	Kidney	0.602454
Gucy1a3	Kidney	0.439487
Piezo2	Kidney	0
Crebrf	Kidney	0.981163
Dsg2	Kidney	0
Clec1a	Kidney	0
Ppp1r12a	Kidney	-0.0093967
Prpf4b	Kidney	0.555054
Gm44505	Kidney	0.474983
Ccdc80	Kidney	0
Golga4	Kidney	0.721921
Strn3	Kidney	0.800926
Ckm	Kidney	0
Akap9	Kidney	0.672636
Ccdc65	Kidney	0
Ccdc88a	Kidney	0.012122
Morf4l1b	Kidney	-0.150481
Wdr60	Kidney	0.543308
Kdm2b	Kidney	0
9930014A18Rik	Kidney	0
Dnah6	Kidney	0
Rsph4a	Kidney	0
Upf3a	Kidney	0.199402
Ankrd11	Kidney	0.590897
Pik3r3	Kidney	0.0908751
Fam13a	Kidney	0.176602
Map1b	Kidney	-0.089429
Fyco1	Kidney	0.264938
Prdm2	Kidney	0.675043
Kif27	Kidney	0
Ahnak	Kidney	-0.02054
Azi2	Kidney	0.437267
Fam161a	Kidney	0.0105136
Golgb1	Kidney	0.520077
Bmp3	Kidney	0
Erc1	Kidney	0.738972
Nckap5	Kidney	0.258173
Enpep	Kidney	0.449803
Osbpl1a	Kidney	0.366091
Prkar2b	Kidney	0
Ube3a	Kidney	0.877575
Cdk12	Kidney	-0.00563515
Adamtsl1	Kidney	0
Samd4	Kidney	0.148949
Ash1l	Kidney	0.176064
Igfbp5	Kidney	0.136138
Pcdh1	Kidney	-0.154175
Acbd3	Kidney	1.0522
Zc3h13	Kidney	0.458203
Srrm2	Kidney	0.334954
Shoc2	Kidney	1.16495
Tet3	Kidney	0.0504661
Eif3a	Kidney	0.869702
Cpeb4	Kidney	0.655752
Edn1	Kidney	-0.198701
Ddr2	Kidney	0.409773
Fam184a	Kidney	0.660655
Traf3ip1	Kidney	0.687841
Katnal1	Kidney	-0.0562303
Brwd1	Kidney	0.890138
Bptf	Kidney	0.729508
Dhx36	Kidney	1.12451
Dync2h1	Kidney	0.226459
Qk	Kidney	0.438207
Cspg4	Kidney	-0.303445
Taf3	Kidney	0.441182
Rdx	Kidney	0.565128
Dock1	Kidney	0.507024
Myh11	Kidney	0.0817163
Kif2a	Kidney	0
Macf1	Kidney	0.135619
Cep128	Kidney	0
Nufip2	Kidney	1.05416
Plekhh1	Kidney	-0.226898
Rsf1	Kidney	0.173594
Wwp1	Kidney	0.77486
Pdia4	Kidney	0.187841
Arglu1	Kidney	0.617955
Dab2ip	Kidney	0.256341
Cdh13	Kidney	0.0762173
Zrsr1	Kidney	0.603058
Lrp6	Kidney	0.0552169
Rock1	Kidney	0.416258
Fzd2	Kidney	-0.88025
Nr2f1	Kidney	-0.193196
Prpf40b	Kidney	-0.425579
Trim37	Kidney	0.711204
Baz2b	Kidney	0.277578
Cobl	Kidney	0.267777
Arap2	Kidney	0.310746
Zfp609	Kidney	0.108778
Tada2b	Kidney	0.588248
Epcam	Kidney	0.0896772
Ccdc146	Kidney	0
Dst	Kidney	0.166757
Dock7	Kidney	-0.384983
Zbtb18	Kidney	0.207073
Itgb1	Kidney	-0.138629
Bod1l	Kidney	0.406481
Tnks1bp1	Kidney	-0.0878096
Mast4	Kidney	0.398868
Jmy	Kidney	0.583851
Rbm28	Kidney	0.223687
Zfp106	Kidney	0.26981
Dstn	Kidney	0.215694
Zfp91	Kidney	0.185574
Ppp1r9a	Kidney	0.369269
Ccdc40	Kidney	0
Add3	Kidney	0.225361
Ccpg1	Kidney	0.386731
Abcd2	Kidney	0
Myo5c	Kidney	-0.512611
Lama2	Kidney	-0.242449
Gata6	Kidney	0
Acin1	Kidney	-0.120485
Peak1	Kidney	0.0543678
9130401M01Rik	Kidney	0.140905
Cdk11b	Kidney	0.330421
Rpl36al	Kidney	0.0784522
Ppfia1	Kidney	0.33328
Phf3	Kidney	0.345244
Lamc1	Kidney	0.330149
Pcyt1a	Kidney	0.000386797
Gxylt1	Kidney	-0.0875031
AU018091	Kidney	0
Alas2	Kidney	-0.801688
Sln	Kidney	0
Chac1	Kidney	0
Nrgn	Kidney	-0.23252
Mir24-2	Kidney	0
Robo1	Kidney	0
Ints6l	Kidney	0.0599182
Nsg1	Kidney	-0.124285
Bmp4	Kidney	-0.49994
Odf2l	Kidney	0.0559772
Tmem37	Kidney	-0.439687
Cst7	Liver	0
Saa3	Liver	-1.40685
Gbp5	Liver	0
Apol9a	Liver	-0.85014
Iigp1	Liver	-2.16893
Plac8	Liver	0
Gm4841	Liver	-4.04595
Cd3d	Liver	-3.06539
Apol9b	Liver	-0.882747
Tgtp1	Liver	0
Gbp6	Liver	0
Ccr7	Liver	-3.48453
Igtp	Liver	-1.87136
Hp	Liver	-1.32198
Ctsw	Liver	0
Slfn1	Liver	0
Zbp1	Liver	-1.75706
Ubd	Liver	-3.50438
Lck	Liver	-3.64212
Usp18	Liver	-3.78766
Oas1b	Liver	-1.98918
Sh2d2a	Liver	0
Oasl1	Liver	-1.95271
Mcm3	Liver	-0.909176
Itga4	Liver	0
Ifi204	Liver	0
Irf7	Liver	-1.76955
Isg15	Liver	-1.69098
Gm4951	Liver	-0.3727
Bst2	Liver	-0.457607
Gbp4	Liver	-0.957853
Pilra	Liver	-2.32936
AB124611	Liver	-1.77712
Cd274	Liver	-2.60824
Sash3	Liver	0
Gimap7	Liver	-1.81784
Psmb9	Liver	-1.80005
Psmb8	Liver	-1.6884
Nlrc5	Liver	-1.54525
Sla	Liver	0
Tap1	Liver	-1.78171
Racgap1	Liver	0
Cd8a	Liver	-5.45962
Casp4	Liver	0
H2-DMa	Liver	-2.81426
Thy1	Liver	-3.094
Ifit3	Liver	-2.45318
Thbs2	Liver	0
Fabp7	Liver	0
Parp14	Liver	-0.77607
Cd27	Liver	-2.80345
Ccl5	Liver	-3.1473
Cyp4f18	Liver	-2.1054
Batf	Liver	-1.93026
Ciita	Liver	-5.8494
Hcst	Liver	-1.56352
Cfp	Liver	-2.19025
Irgm2	Liver	-2.26541
Cxcl10	Liver	-2.69045
H2-DMb1	Liver	-2.77914
Stat1	Liver	-1.99424
Cd74	Liver	-3.10974
C3	Liver	-0.384184
Gbp3	Liver	-2.98444
H2-Eb1	Liver	-2.48929
Pik3cd	Liver	-2.81276
Il2rb	Liver	-4.95537
Gbp8	Liver	0
Ube2l6	Liver	-0.597172
Il18bp	Liver	-2.17958
Bin2	Liver	-1.41776
Fcgr1	Liver	-2.61877
Slc15a3	Liver	-1.66925
Fcgr4	Liver	-2.21269
Tmem229b	Liver	-2.24114
H2-Q9	Liver	-0.677055
H2-Q7	Liver	-0.677055
H2-K1	Liver	-0.206202
Adgre1	Liver	-4.90027
B2m	Liver	-0.326676
Ifi27l2a	Liver	-1.8312
Itgb2	Liver	-1.98247
C4b	Liver	-0.517513
Ifit3b	Liver	0
H2-Aa	Liver	-2.29307
Pirb	Liver	-2.66517
Tnfaip8l2	Liver	-3.39117
Lair1	Liver	0
Serpina3g	Liver	-2.98671
Gbp2	Liver	-2.49097
Epsti1	Liver	-2.40369
Rtp4	Liver	-1.80308
Irf1	Liver	-1.48334
Ly6c2	Liver	-5.06169
Oasl2	Liver	-3.39536
Glipr2	Liver	-3.8178
Was	Liver	-1.01449
Pou2f2	Liver	-1.61955
Lgals3bp	Liver	-0.910583
Myo1g	Liver	-1.97427
Cd40	Liver	0
Slamf7	Liver	0
Psmb10	Liver	-1.66328
Cp	Liver	-1.42949
H2-Ab1	Liver	-2.2591
Lcn2	Liver	-4.92382
Selplg	Liver	-2.26669
H2-T23	Liver	-1.32081
C1qc	Liver	-2.48677
Rac2	Liver	-3.03519
Rasal3	Liver	0
Oas2	Liver	-1.51026
C1qb	Liver	-2.06131
Slfn2	Liver	-2.78507
Cmklr1	Liver	-1.24807
Irgm1	Liver	-1.73549
Phf11b	Liver	-2.12352
Vav1	Liver	-2.28743
Cd52	Liver	-3.20575
Psd4	Liver	-1.86853
C1qa	Liver	-2.33467
Arhgap9	Liver	-1.47375
Hcls1	Liver	-1.24676
Aif1	Liver	-2.76207
Ugcg	Liver	-2.26999
Lilr4b	Liver	-1.98616
Itgam	Liver	-3.52529
Coro1a	Liver	-3.01116
Trim14	Liver	-0.721141
Ptprcap	Liver	-2.64677
Nkg7	Liver	-1.95969
Rab8b	Liver	0
Vwf	Liver	-0.827105
Fgd2	Liver	-1.62964
H2-D1	Liver	-0.752244
Rdh16f2	Liver	-0.0735553
Cyth4	Liver	-1.70863
Il2rg	Liver	-2.17784
Slc37a2	Liver	-0.752012
Dnase1l3	Liver	-0.725389
Xdh	Liver	-0.638283
Tap2	Liver	-2.01831
Uba7	Liver	-1.8411
Itgb7	Liver	-2.72414
Ifi27	Liver	-0.370595
Gbp7	Liver	-2.56745
Rab7b	Liver	-1.79212
Tor3a	Liver	-2.92168
Grap2	Liver	0
Pld4	Liver	-1.7569
Samhd1	Liver	-1.68853
Nckap1l	Liver	-3.8146
Ccdc88b	Liver	-3.03847
Gimap3	Liver	-2.32927
Dok2	Liver	-1.73691
Stat2	Liver	-0.713485
Ptprc	Liver	-2.19909
Gm12216	Liver	-1.11478
Fcer1g	Liver	-1.74027
Myo1f	Liver	-1.97726
Vsir	Liver	-1.61588
Ly86	Liver	-2.31457
Clec4a1	Liver	-3.52962
Lyz2	Liver	-1.98529
Laptm5	Liver	-1.96145
Zfp24	Liver	-3.25036
Pla2g15	Liver	-1.21942
Evi2	Liver	-1.76897
Evi2b	Liver	-1.76897
Ccnd2	Liver	-1.00133
Zmynd15	Liver	-1.10301
Prex1	Liver	-1.08581
Fblim1	Liver	-1.77413
Eif2ak2	Liver	-0.384262
Ifit2	Liver	0
Ctss	Liver	-2.35945
Mical1	Liver	-2.11923
Tbc1d10c	Liver	-3.12141
Cd300c2	Liver	-1.30533
Ddx58	Liver	-0.540867
Ifitm3	Liver	-0.601305
Apoe	Liver	0.337555
Fcgr3	Liver	-2.58062
Nrros	Liver	-1.99211
Fxyd5	Liver	-2.78689
Gimap6	Liver	-1.82701
Abi3	Liver	-2.08574
Plcg2	Liver	-5.07215
Lrg1	Liver	-0.99361
Il10ra	Liver	-3.86274
Apbb1ip	Liver	-2.36222
Lfng	Liver	-2.31296
Fyn	Liver	-1.85135
Trafd1	Liver	-0.894486
Itgb4	Liver	0
Parp9	Liver	-0.263578
Alox5ap	Liver	-1.88947
Icam1	Liver	-2.00881
Anxa1	Liver	0
Ifitm1	Liver	-2.62194
Basp1	Liver	-3.72474
Arhgap45	Liver	-1.66554
H2-T10	Liver	-1.06763
Exoc3l4	Liver	0
Lpl	Liver	-6.03092
Esyt1	Liver	-1.10927
Pitpnm1	Liver	-1.79364
S100a6	Liver	-2.09324
Apobec1	Liver	-1.14171
Trex1	Liver	-1.28929
Ssbp4	Liver	-2.07236
Csf1	Liver	-1.49622
Tmem140	Liver	-0.20833
Dcn	Liver	-1.24809
Spn	Liver	-2.48752
Klf7	Liver	-0.411638
Lsp1	Liver	-2.00054
Mgp	Liver	-0.99112
Metrn	Liver	-0.393711
Irf9	Liver	-0.0507611
Cybb	Liver	-2.12868
Tmsb4x	Liver	-2.4221
Serping1	Liver	-0.489717
Impdh1	Liver	-2.71017
Ucp2	Liver	-1.11114
Tmed7	Liver	-1.09998
Arrb2	Liver	-0.761588
Tapbp	Liver	-0.841685
Psme1	Liver	-1.0836
Eva1b	Liver	-0.497736
Med17	Liver	-1.26051
Bcl3	Liver	-1.36765
Pml	Liver	-1.13753
Ptpn18	Liver	-2.22536
Capg	Liver	-2.77675
Irf8	Liver	-1.20571
Anxa6	Liver	-0.548978
Cygb	Liver	-1.47671
Mir7078	Liver	-0.945681
Naaa	Liver	-1.78571
Ifi35	Liver	-0.718009
Mrps31	Liver	-1.68465
Efhd2	Liver	-0.588879
Psme2b	Liver	-0.34797
Cxcl16	Liver	-1.41438
C2	Liver	-0.99939
Gngt2	Liver	-1.84176
Rsad2	Liver	-1.82349
Plekho1	Liver	-2.14776
Olfml3	Liver	-0.878214
Lgals3	Liver	-2.62195
Csf1r	Liver	-2.27745
Flna	Liver	-1.52798
Nedd9	Liver	-2.44871
Pla2g16	Liver	-1.14719
Adar	Liver	-0.872979
Cnn2	Liver	-1.93399
Arpc1b	Liver	-1.22293
Dnajc12	Liver	-2.39158
Dpep1	Liver	0
Cxcl13	Liver	-6.823
Cd63	Liver	-6.39219
Saa2	Liver	-6.01677
Apcs	Liver	-5.97666
Ngp	Liver	-5.86853
S100a9	Liver	-5.86471
Lat	Liver	-5.79539
Cd14	Liver	-5.68456
Slamf8	Liver	-5.46022
S1pr4	Liver	-5.44542
Cd3e	Liver	-5.38538
Ubash3b	Liver	-5.33767
Slc16a3	Liver	-5.31856
Tnfrsf21	Liver	-5.29071
Cd44	Liver	-5.19842
Aebp1	Liver	-5.1471
Rabgap1l	Liver	-5.03748
Klrk1	Liver	-4.89788
Saa1	Liver	-4.66177
Hk3	Liver	-4.57341
Pycard	Liver	-4.4955
Ncf4	Liver	-4.48137
Hvcn1	Liver	-4.31942
Cxcl14	Liver	-4.24578
Cd37	Liver	-4.24051
Cd72	Liver	-4.00424
Serinc1	Liver	-3.98134
Hexb	Liver	-3.86713
Cib3	Liver	-3.83821
Btg3	Liver	-3.82729
Dennd1c	Liver	-3.72023
Pcolce	Liver	-3.7161
Tifa	Liver	-3.71087
Adap1	Liver	-3.65894
Rps25	Liver	-3.56064
Mpeg1	Liver	-3.51757
Tff3	Liver	-3.49356
Cyp21a1	Liver	-3.45774
Inpp5d	Liver	-3.3681
Map3k6	Liver	-3.29547
Sirpa	Liver	-3.25396
Dld	Liver	-3.23773
Rinl	Liver	-3.2126
Mt1	Liver	-3.15904
Hmox1	Liver	-3.15414
Mt2	Liver	-3.14541
Agpat4	Liver	-3.1398
Gm12250	Liver	-3.13122
Evl	Liver	-3.08277
Fgr	Liver	-3.07013
Eif4e3	Liver	-3.05329
Csf2rb	Liver	-2.93948
Lbh	Liver	-2.90194
Smad6	Liver	-2.88319
Ltb	Liver	-2.87678
Nfam1	Liver	-2.85116
Gpr132	Liver	-2.84286
Napsa	Liver	-2.80615
Rpia	Liver	-2.80391
Gltp	Liver	-2.72705
Ly6a	Liver	-2.72348
Clstn1	Liver	-2.71877
Rgs19	Liver	-2.7173
Kcnn4	Liver	-2.71532
Syk	Liver	-2.70819
Batf3	Liver	-2.70032
Ckb	Liver	-2.67633
Hic1	Liver	-2.67177
Pla2g7	Liver	-2.67127
Lyl1	Liver	-2.65346
Serpina3f	Liver	-2.64841
Slc37a1	Liver	-2.61392
Ifi47	Liver	-2.60666
Lst1	Liver	-2.60407
Abcg1	Liver	-2.60304
D17H6S56E-5	Liver	-2.57803
Spi1	Liver	-2.56277
Il10rb	Liver	-2.53038
Tmem164	Liver	-2.50863
Cyp17a1	Liver	-2.49613
Trpm2	Liver	-2.49455
Vim	Liver	-2.45609
Msr1	Liver	-2.44428
Spp1	Liver	-2.44226
Tgfb1	Liver	-2.43008
Itga9	Liver	-2.40312
Cd5l	Liver	-2.35118
Cyba	Liver	-2.33612
Cdc42se2	Liver	-2.32193
Actr3	Liver	-2.2741
Fyb	Liver	-2.22692
Arhgdib	Liver	-2.22243
Pkm	Liver	-2.17711
Slc11a1	Liver	-2.17269
Kctd17	Liver	-2.17126
Dok3	Liver	-2.17078
Cd68	Liver	-2.16253
Adgre5	Liver	-2.15495
Cxcl9	Liver	-2.13399
Jak3	Liver	-2.11777
Isyna1	Liver	-2.10287
Hck	Liver	-2.09947
Abr	Liver	-2.08433
Ppp1r18	Liver	-2.03579
Dmpk	Liver	-1.97001
Mkl1	Liver	-1.95721
Plekho2	Liver	-1.90734
Limd2	Liver	-1.9072
Plscr3	Liver	-1.89913
Vasp	Liver	-1.89271
Clec4f	Liver	-1.88049
Socs3	Liver	-1.86276
Tyrobp	Liver	-1.84619
Sh3bgrl3	Liver	-1.77688
Tmem51	Liver	-1.73576
Axl	Liver	-1.72438
Slc13a3	Liver	-1.71233
Crip1	Liver	-1.69508
Ppp1r9b	Liver	-1.69083
Necap2	Liver	-1.67046
Prkcd	Liver	-1.6523
Ptpn6	Liver	-1.63857
Ly6e	Liver	-1.63729
Sdc3	Liver	-1.62528
Cotl1	Liver	-1.61746
Sbno2	Liver	-1.61158
Mfge8	Liver	-1.60431
Cd47	Liver	-1.59067
Rps6ka4	Liver	-1.5811
Gpx3	Liver	-1.57623
Tmem106a	Liver	-1.55919
Cactin	Liver	-1.53595
Csrp1	Liver	-1.48958
Pecam1	Liver	-1.47696
Steap4	Liver	-1.45405
Atp13a2	Liver	-1.44484
Rnf31	Liver	-1.44066
Serpina3n	Liver	-1.38205
Zcchc6	Liver	-1.32683
Lgmn	Liver	-1.30594
Arpc4	Liver	-1.26504
Des	Liver	-1.25802
Rhog	Liver	-1.25345
Itm2c	Liver	-1.25001
Shisa5	Liver	-1.23863
Actn1	Liver	-1.23385
Tmem86a	Liver	-1.18404
Grk2	Liver	-1.16364
Pld3	Liver	-1.10388
Il17ra	Liver	-1.10278
Mvp	Liver	-1.08682
Lbp	Liver	-0.924016
H2-T22	Liver	-0.836122
H2-T9	Liver	-0.835117
Awat1	Liver	0
Txk	Liver	0
Nos2	Liver	0
Rps19	Liver	-0.113778
Gp2	Liver	0
Ggt1	Liver	0
Itk	Liver	0
Ms4a4b	Liver	0
Cd8b1	Liver	-2.20959
Kif18b	Liver	0
Xcl1	Liver	0
Rab37	Liver	0
Tbx21	Liver	0
Themis	Liver	0
Bcl2	Liver	-1.44585
Ppm1j	Liver	0
Tnfrsf9	Liver	0
Cd247	Liver	0
Prkcq	Liver	0
Ms4a6b	Liver	0
Exph5	Liver	-5.04214
Oas3	Liver	-2.56139
Podnl1	Liver	0
Kifc1	Liver	0
Skap1	Liver	0
Pik3r5	Liver	0
Pglyrp1	Liver	0
Nfatc2	Liver	0
Pdcd1	Liver	0
Pim2	Liver	-1.49265
Batf2	Liver	0
Chaf1b	Liver	-0.0427792
H2-Q5	Liver	0
Tcf7	Liver	-0.0268124
Slpi	Liver	-2.03478
Tnfrsf18	Liver	0
Tnfsf9	Liver	0
Wfdc21	Liver	0.257954
Lilrb4a	Liver	-1.35976
Il18rap	Liver	0
Ptpn22	Liver	0
Slc16a6	Liver	-0.0655124
Panx1	Liver	0
Apoc2	Liver	0.362957
Phf11c	Liver	-0.19705
Gm44805	Liver	0.36772
Smpd3	Liver	-2.48637
Ch25h	Liver	0
Gpnmb	Liver	0
Foxm1	Liver	0
Rpl11	Liver	0.34667
Birc5	Liver	0
Cenpm	Liver	-0.693438
Klrg1	Liver	0
Nfkbie	Liver	-1.346
Npm1	Liver	0
Rbm38	Liver	-1.29298
Filip1l	Liver	-4.79696
Lime1	Liver	-0.519129
Gm45935	Liver	-0.105476
Klhl6	Liver	0
Rpl24	Liver	0.52928
Lpcat2	Liver	-2.78765
Wars	Liver	-0.90379
Ncapd2	Liver	0
Tmem173	Liver	0
Cdca7l	Liver	0
Fmnl1	Liver	-2.05878
Ccnb2	Liver	-0.836568
Gm5424	Liver	-0.267116
Ass1	Liver	-0.268719
Tyk2	Liver	-0.0552763
Dcaf15	Liver	-1.53237
Mcm5	Liver	0
Camta2	Liver	-0.565854
Cmtm3	Liver	-0.821959
Rpl10	Liver	0.150611
Hbb-bt	Liver	-0.917509
Lce1g	Liver	0
Hbb-bs	Liver	-0.73348
Ly9	Liver	-2.10631
Hba-a1	Liver	-0.879832
Hba-a2	Liver	-0.882903
Lce1k	Liver	0
Jaml	Liver	0
Cd300a	Liver	-1.68038
Fmr1	Liver	-3.78129
Mmrn2	Liver	-0.820669
Grrp1	Liver	0
Hist1h1e	Liver	-0.146478
Cyp4a14	Liver	3.18402
Hrg	Liver	0.165092
Dis3	Liver	0
Serpina1e	Liver	0.419883
Slco1a1	Liver	2.00373
Lyz1	Liver	0
Retn	Liver	0
Lipo3	Liver	0
Kif20b	Liver	0
Ccdc43	Liver	0
Gabra3	Liver	0
Hspb7	Liver	0
Acsm3	Liver	-0.2636
Zfp655	Liver	0.0314936
Smcp	Liver	0
2018-09-07	Liver	0.114428
Tchh	Liver	0
Cd248	Liver	0
Gas7	Liver	0.534639
Adra1b	Liver	0.676808
Casc4	Liver	0
Pten	Liver	-0.224232
Dpyd	Liver	-0.0903
Pigr	Liver	-0.00712695
Egflam	Liver	0
Bmi1	Liver	0
Gpr155	Liver	-0.615116
Lars2	Liver	0.249343
Khdrbs3	Liver	-0.253366
Slc5a12	Liver	0
2810474O19Rik	Liver	0.00932595
Scnm1	Liver	0.3575
Itfg1	Liver	0.267922
Nox4	Liver	3.01605
Slc7a1	Liver	0
Socs2	Liver	1.61434
Mpped2	Liver	0
Aacs	Liver	0.717683
Ppp3r1	Liver	-0.718064
Azin1	Liver	-0.131988
Caprin1	Liver	1.14074
Zfr	Liver	-0.532308
Cyp2j13	Liver	0
Clcn3	Liver	-0.211128
S100a11	Liver	0
Secisbp2l	Liver	-0.170574
Odc1	Liver	0.815345
Keg1	Liver	2.22116
Abcd3	Liver	0.523309
Cul5	Liver	0.528213
Cckar	Liver	0
Znrf2	Liver	0.0673516
Tmem229a	Liver	0
Nxn	Liver	0
Klhl24	Liver	0
Mogat1	Liver	0
Prelp	Liver	-0.487047
Aldh6a1	Liver	-0.035494
Me1	Liver	1.5979
Cbr1	Liver	-0.085506
Tomm70a	Liver	-0.477979
A230050P20Rik	Liver	0.491802
Akr1c14	Liver	-0.0384133
Itpr1	Liver	-0.643004
Dab2	Liver	1.33787
Slc18a1	Liver	3.00972
Hsd3b2	Liver	0.99004
Krcc1	Liver	-0.816864
Ralgapa1	Liver	0
Gtpbp1	Liver	0.0011144
Srd5a1	Liver	0.976904
Sucla2	Liver	0.0723714
Scrn3	Liver	0.686694
Pdzd2	Liver	0
S1pr3	Liver	0.211192
Gm853	Liver	0
Slc33a1	Liver	-0.114123
Ace	Liver	0
Tram1	Liver	0.0586712
Eif4g2	Liver	-0.220836
Gatm	Liver	-0.0785589
Rapgef6	Liver	-0.310134
Slc43a3	Liver	-0.364441
Lrp2	Liver	0
Atp6ap2	Liver	-0.575712
Lactb	Liver	0.55552
Pmpcb	Liver	-0.421093
Plec	Liver	-0.378848
Errfi1	Liver	0.694869
Acsm1	Liver	0.365602
Lactb2	Liver	1.47239
Arl6ip1	Liver	0.233678
Canx	Liver	0.200832
Pank1	Liver	0.35745
Ces1f	Liver	1.47397
Gdi2	Liver	-1.02213
Cyp4b1	Liver	-0.310279
Gcnt1	Liver	0
Tm2d1	Liver	0.541786
Hsd3b3	Liver	0.448089
Gls	Liver	0
Tinagl1	Liver	0.337754
Lamp2	Liver	0.339307
Sgpl1	Liver	-0.0287809
Acsm2	Liver	0
Agxt2	Liver	-0.127305
Cyp2d26	Liver	0.570994
Tm9sf3	Liver	0.567252
Trib2	Liver	0
Cyp2e1	Liver	0.790487
Fbxo8	Liver	0.165855
Txnl1	Liver	-0.286191
Abat	Liver	0.921753
Defb29	Liver	0
Lamtor5	Liver	0.239862
Pi4ka	Liver	-0.339704
Cat	Liver	0.967527
Atp5f1	Liver	-0.0756183
Vdac1	Liver	0.629565
Mup11	Liver	5.74492
Hsd3b5	Liver	4.75936
1700008J07Rik	Liver	3.99069
Cyp4a10	Liver	3.91585
Cnmd	Liver	3.62079
Serpina4-ps1	Liver	3.60642
Mup12	Liver	3.46994
Car3	Liver	3.083
Orm3	Liver	-2.78857
1810021B22Rik	Liver	2.75969
Acot1	Liver	2.72478
Onecut1	Liver	2.6565
Vnn1	Liver	2.52947
Cyp4a12b	Liver	2.51066
Gm2083	Liver	2.48419
Cyp4a12a	Liver	2.30965
Mcm10	Liver	2.30711
Cidec	Liver	2.28087
Sucnr1	Liver	2.16862
Ppp1r3c	Liver	2.12103
Orm2	Liver	-2.10712
G0s2	Liver	2.05476
Fabp1	Liver	2.02445
Mup3	Liver	2.00137
Adh6-ps1	Liver	1.97666
Acsl1	Liver	1.91148
Nudt7	Liver	1.86366
Mup21	Liver	1.82186
Mcc	Liver	1.82129
Cyp2c29	Liver	1.80125
Phlda1	Liver	1.75426
Acaa1b	Liver	1.73584
Kptn	Liver	1.71068
Leap2	Liver	1.67742
Ces1e	Liver	1.67058
Nlrp12	Liver	1.64945
Inhba	Liver	1.58312
Dusp1	Liver	1.5347
Pithd1	Liver	1.51885
Retsat	Liver	1.51769
Mbd1	Liver	1.5112
Pcsk6	Liver	1.50927
Lpin1	Liver	1.48899
Cish	Liver	1.48349
Fam126b	Liver	1.46543
Mlx	Liver	1.46324
Dnmbp	Liver	1.44231
C730036E19Rik	Liver	1.43688
Cyp8b1	Liver	1.39586
Rdh16	Liver	1.38913
Ces3b	Liver	1.38705
Adck5	Liver	1.37087
Rbp1	Liver	-1.3543
Ephx2	Liver	1.34095
Ugt2a3	Liver	1.33583
Abca8a	Liver	1.33263
4931406C07Rik	Liver	1.33239
Pdk1	Liver	1.32583
Epb41l4b	Liver	1.32291
Cyp2d40	Liver	1.31828
Ces3a	Liver	1.30935
Ces2e	Liver	1.30519
Usp2	Liver	1.29737
Fxn	Liver	1.29641
Ces1d	Liver	1.2916
Rbm33	Liver	1.2823
Cyp2d9	Liver	1.28003
Tmem238	Liver	1.25172
Usmg5	Liver	1.25101
Ephx1	Liver	1.25047
Hist2h2aa1	Liver	1.23177
Aldh3a2	Liver	1.21957
Orm1	Liver	-1.2098
Akip1	Liver	1.20799
Serp1	Liver	1.1868
Tlcd2	Liver	1.1867
Hist2h2aa2	Liver	1.17905
Hsd17b4	Liver	1.17423
Atoh8	Liver	-1.16613
Wdr45b	Liver	1.16269
Ndufb3	Liver	1.15799
Hes6	Liver	1.14475
Txnip	Liver	1.14132
Atp5g3	Liver	1.1357
Aox3	Liver	1.12544
Hsd17b6	Liver	1.12473
Alas1	Liver	1.11232
Acsm5	Liver	1.10076
Ttr	Liver	1.09629
Ngef	Liver	1.05116
Gstt1	Liver	1.04796
Cpox	Liver	1.02853
Fgf1	Liver	1.01681
Tkfc	Liver	1.00342
Gstm6	Liver	0.997703
Ranbp10	Liver	0.99415
Chchd10	Liver	0.986529
Eci1	Liver	0.983868
Cox5a	Liver	0.961606
Herpud1	Liver	0.953301
Bphl	Liver	0.931073
Trp53inp2	Liver	0.928083
Afm	Liver	0.916126
Hsd17b12	Liver	0.911163
Slc25a10	Liver	0.902132
Slco2a1	Liver	0.900789
Cpt2	Liver	0.878968
Ppara	Liver	0.868011
Ddx23	Liver	0
Ntn4	Liver	0
Rp1	Liver	0
Cep85l	Liver	0
E130201H02Rik	Liver	0
D830031N03Rik	Liver	0
Cdkl5	Liver	0
Mir6240	Liver	0
C7	Liver	0
Hist1h1b	Liver	0
Hist1h1d	Liver	0
Ccdc170	Liver	0
Ston1	Liver	0
Mcpt4	Liver	0
Zfa-ps	Liver	0
Hist1h1c	Liver	0
Arhgap5	Liver	0
Zbed6	Liver	0
Lmod2	Liver	0
Hnrnpul1	Liver	0
Pde3a	Liver	0
Kif13b	Liver	0
Adipoq	Liver	0
Cracr2a	Liver	0
Cox8b	Liver	0
Elk4	Liver	0
Dhx29	Liver	0
Wwc1	Liver	0
Tusc3	Liver	0
Lpcat1	Liver	0
Cidea	Liver	2.88507
Filip1	Liver	0
Cd209d	Liver	0
Rassf8	Liver	0
Col8a1	Liver	0
Arhgap32	Liver	0
Ccdc88c	Liver	0
Pawr	Liver	0
Zbtb38	Liver	0.307916
N4bp2	Liver	0
Ftx	Liver	0
Adamtsl3	Liver	0
9930111J21Rik1	Liver	0
Trip11	Liver	0
Ccdc171	Liver	1.30609
Zranb1	Liver	0
Map3k19	Liver	0
Nnat	Liver	0
Cox7a1	Liver	0
A730008H23Rik	Liver	0
Lrriq1	Liver	0
Fam81a	Liver	0
Cep126	Liver	0
Cyyr1	Liver	0
Arhgap20	Liver	0
Ttn	Liver	0
Itpkb	Liver	0
Sema3g	Liver	0
Prrc2c	Liver	-0.157684
Gpd1	Liver	0.857301
Dsp	Liver	0.0756109
Zfp638	Liver	0
Zbtb41	Liver	0
Pcdhac2	Liver	0
Pcdha9	Liver	0
Pcdha5	Liver	0
Pcdha3	Liver	0
Pcdha8	Liver	0
Pcdha1	Liver	0
Pcdha2	Liver	0
Pcdha4	Liver	0
Pcdha10	Liver	0
Pcdhac1	Liver	0
Pcdha11	Liver	0
Pcdha7	Liver	0
Pcdha12	Liver	0
Pcdha6	Liver	0
Map3k1	Liver	0
Lcor	Liver	0
Cped1	Liver	0
Dnah5	Liver	0
Akap12	Liver	0
Prex2	Liver	0
Tulp4	Liver	0
Nrbf2	Liver	0
Plcb1	Liver	0
Wasf2	Liver	0
Plin4	Liver	0.773506
Upk3b	Liver	0
Rapgef5	Liver	0
Utp14b	Liver	0
Bmpr2	Liver	0
Pclo	Liver	0.629574
F5	Liver	-0.0905032
Chd9	Liver	0
Mir7654	Liver	0
Zfp644	Liver	0.133
Lyst	Liver	0
Snx9	Liver	0.112556
Ccdc30	Liver	0
Kif21a	Liver	0.454795
Ttc21a	Liver	0
Myh10	Liver	0
Uaca	Liver	0
Klhl28	Liver	0
Cfap44	Liver	0
Bdp1	Liver	1.17431
Smg1	Liver	0
Magi3	Liver	0.109472
Srcap	Liver	0
Cbx1	Liver	0
Syne2	Liver	0.0427163
Ryr2	Liver	0
Mical3	Liver	0
Susd4	Liver	1.25783
Bcorl1	Liver	0
Dgat2	Liver	0.560644
Usp9x	Liver	0
Vps13c	Liver	0
Malat1	Liver	-0.523594
Fst	Liver	-1.68683
Kdr	Liver	0.608414
Zmym2	Liver	0
Celsr2	Liver	0
Utrn	Liver	0.143244
Ccdc186	Liver	0
Cfap46	Liver	0
Zfp36l2	Liver	0
Hmcn1	Liver	0
Zhx3	Liver	0.00801057
Jmjd1c	Liver	-2.54089
Cep170	Liver	0
Palm2	Liver	0
Col4a6	Liver	0
Plekha5	Liver	-0.506002
Tmf1	Liver	0.187768
Sptbn1	Liver	-0.660397
Aoc3	Liver	0
Cntln	Liver	0
Zfp608	Liver	0
Jrkl	Liver	0
Gramd2	Liver	0
Birc6	Liver	0.192484
Tnks	Liver	0
Dach1	Liver	0
Fmo2	Liver	0
Akap5	Liver	0
Sox5	Liver	1.3495
Tbl1x	Liver	0
Mst1r	Liver	0
Gatad2b	Liver	0
Syne1	Liver	0.251033
Spata18	Liver	0
Dzip1l	Liver	0
Flrt2	Liver	0
Fam208a	Liver	0
Pam	Liver	0
Foxn3	Liver	0
Shroom2	Liver	-1.37983
Prpf40a	Liver	0
Rtkn2	Liver	0
Atrx	Liver	-0.918914
Gap43	Liver	0
Chd1	Liver	-0.197461
Arhgef26	Liver	0.0273556
Kif16b	Liver	0
Flrt1	Liver	0
Myh7	Liver	0
Nrip1	Liver	0
Cep350	Liver	-0.840823
Usp34	Liver	-0.148874
Trim44	Liver	0
Dnah11	Liver	0
Phldb2	Liver	-0.141876
Uvssa	Liver	0
Ktn1	Liver	-0.0180131
Cald1	Liver	-0.389165
Gucy1a3	Liver	0
Piezo2	Liver	0
Crebrf	Liver	0
Dsg2	Liver	-0.0607344
Clec1a	Liver	0
Ppp1r12a	Liver	-0.129143
Prpf4b	Liver	-0.592297
Gm44505	Liver	0.449623
Ccdc80	Liver	-1.73794
Golga4	Liver	0.223516
Strn3	Liver	0.326079
Ckm	Liver	0
Akap9	Liver	-0.491955
Ccdc65	Liver	0
Ccdc88a	Liver	0
Morf4l1b	Liver	-0.533286
Wdr60	Liver	-1.4247
Kdm2b	Liver	0
9930014A18Rik	Liver	0
Dnah6	Liver	0
Rsph4a	Liver	0
Upf3a	Liver	-1.31985
Ankrd11	Liver	-0.56405
Pik3r3	Liver	0
Fam13a	Liver	0.755251
Map1b	Liver	0
Fyco1	Liver	0.276207
Prdm2	Liver	0.343826
Kif27	Liver	0
Ahnak	Liver	-0.610844
Azi2	Liver	0.860749
Fam161a	Liver	0
Golgb1	Liver	-0.534743
Bmp3	Liver	0
Erc1	Liver	0.633052
Nckap5	Liver	0
Enpep	Liver	0.26541
Osbpl1a	Liver	0.162932
Prkar2b	Liver	0
Ube3a	Liver	0.314743
Cdk12	Liver	0.659986
Adamtsl1	Liver	0
Samd4	Liver	0
Ash1l	Liver	-0.0916474
Igfbp5	Liver	0.512968
Pcdh1	Liver	0.473407
Acbd3	Liver	-0.993726
Zc3h13	Liver	0.0673597
[truncated: 2,173 more rows]

## Sheet: go_common
	Cluster	GO Tern	P-Value
GO:0006928	Downregulated	movement of cell or subcellular component	8.5e-17
GO:0006955	Downregulated	immune response	1.4e-92
GO:0044707	Downregulated	single-multicellular organism process	1.1e-09
GO:0050789	Downregulated	regulation of biological process	2.1e-14
GO:0065007	Downregulated	biological regulation	1e-14
GO:0051674	Downregulated	localization of cell	1.5e-20
GO:0051704	Downregulated	multi-organism process	2.7e-23
GO:0010324	Downregulated	membrane invagination	1.3e-05
GO:0035556	Downregulated	intracellular signal transduction	1.1e-06
GO:0050896	Downregulated	response to stimulus	1.3e-37
GO:0050865	Downregulated	regulation of cell activation	1.8e-25
GO:0001817	Downregulated	regulation of cytokine production	7e-25
GO:0001816	Downregulated	cytokine production	1.2e-25
GO:0002790	Downregulated	peptide secretion	1.6e-07
GO:0006897	Downregulated	endocytosis	2.3e-13
GO:0044765	Downregulated	single-organism transport	1.1e-11
GO:0043207	Downregulated	response to external biotic stimulus	1.6e-44
GO:0032879	Downregulated	regulation of localization	6.1e-13
GO:0048584	Downregulated	positive regulation of response to stimulus	2.5e-22
GO:0002376	Downregulated	immune system process	4.6e-94
GO:0019883	Downregulated	antigen processing and presentation of endogenous antigen	2.3e-09
GO:0042509	Downregulated	regulation of tyrosine phosphorylation of STAT protein	3.3e-06
GO:0002253	Downregulated	activation of immune response	4.2e-23
GO:0042113	Downregulated	B cell activation	2.2e-10
GO:0002791	Downregulated	regulation of peptide secretion	2.5e-07
GO:1903037	Downregulated	regulation of leukocyte cell-cell adhesion	5.2e-21
GO:0060402	Downregulated	calcium ion transport into cytosol	3.1e-07
GO:0007159	Downregulated	leukocyte cell-cell adhesion	1.7e-23
GO:0045619	Downregulated	regulation of lymphocyte differentiation	2.1e-09
GO:0035710	Downregulated	CD4-positive, alpha-beta T cell activation	8.6e-10
GO:0050853	Downregulated	B cell receptor signaling pathway	1.4e-09
GO:0048870	Downregulated	cell motility	1.5e-20
GO:0030334	Downregulated	regulation of cell migration	6e-11
GO:0002526	Downregulated	acute inflammatory response	2.8e-08
GO:0060337	Downregulated	type I interferon signaling pathway	1.1e-07
GO:0030168	Downregulated	platelet activation	4.3e-06
GO:0002694	Downregulated	regulation of leukocyte activation	7.6e-24
GO:0045580	Downregulated	regulation of T cell differentiation	2.6e-07
GO:0071887	Downregulated	leukocyte apoptotic process	4.7e-07
GO:0002690	Downregulated	positive regulation of leukocyte chemotaxis	3.2e-08
GO:0002883	Downregulated	regulation of hypersensitivity	3.3e-07
GO:0002707	Downregulated	negative regulation of lymphocyte mediated immunity	2.3e-06
GO:0002456	Downregulated	T cell mediated immunity	1.9e-10
GO:0002709	Downregulated	regulation of T cell mediated immunity	6.3e-09
GO:2000514	Downregulated	regulation of CD4-positive, alpha-beta T cell activation	4.9e-09
GO:0002524	Downregulated	hypersensitivity	7.1e-07
GO:0001796	Downregulated	regulation of type IIa hypersensitivity	7.2e-06
GO:0002230	Downregulated	positive regulation of defense response to virus by host	1.1e-05
GO:0005515	Downregulated	protein binding	1e-11
GO:0004872	Downregulated	receptor activity	5.3e-07
GO:0007275	Upregulated	multicellular organism development	0.00034
GO:0032502	Upregulated	developmental process	0.00045
GO:00069281	Upregulated	movement of cell or subcellular component	1.1e-07
GO:0044767	Upregulated	single-organism developmental process	0.00025
GO:0000902	Upregulated	cell morphogenesis	3e-05
GO:0000904	Upregulated	cell morphogenesis involved in differentiation	5.3e-05
GO:0007399	Upregulated	nervous system development	7.8e-05
GO:0032989	Upregulated	cellular component morphogenesis	1.5e-05
GO:0048858	Upregulated	cell projection morphogenesis	0.00011
GO:0048731	Upregulated	system development	0.00031
GO:0006629	Upregulated	lipid metabolic process	3.3e-05
GO:0044281	Upregulated	small molecule metabolic process	1.9e-06
GO:0044710	Upregulated	single-organism metabolic process	6e-05
GO:0044255	Upregulated	cellular lipid metabolic process	2.3e-05
GO:0016584	Upregulated	nucleosome positioning	6.1e-05
GO:0007155	Upregulated	cell adhesion	0.00025
GO:0022610	Upregulated	biological adhesion	0.00034
GO:0016477	Upregulated	cell migration	0.00025
GO:00516741	Upregulated	localization of cell	5e-06
GO:0006082	Upregulated	organic acid metabolic process	2.2e-05
GO:0006631	Upregulated	fatty acid metabolic process	6.6e-08
GO:0019752	Upregulated	carboxylic acid metabolic process	1.1e-05
GO:0032787	Upregulated	monocarboxylic acid metabolic process	1.1e-07
GO:0043436	Upregulated	oxoacid metabolic process	2.9e-05
GO:0055114	Upregulated	oxidation-reduction process	5.3e-05
GO:0060177	Upregulated	regulation of angiotensin metabolic process	0.00033
GO:0006637	Upregulated	acyl-CoA metabolic process	3.4e-05
GO:0035383	Upregulated	thioester metabolic process	3.4e-05
GO:0021903	Upregulated	rostrocaudal neural tube patterning	0.00012
GO:0033387	Upregulated	putrescine biosynthetic process from ornithine	0.0002
GO:0042995	Upregulated	cell projection	0.00025
GO:0005856	Upregulated	cytoskeleton	6.8e-05
GO:0045202	Upregulated	synapse	0.00031
GO:0098794	Upregulated	postsynapse	0.00014
GO:0015629	Upregulated	actin cytoskeleton	0.00033
GO:0005938	Upregulated	cell cortex	0.00013
GO:0099568	Upregulated	cytoplasmic region	6.7e-05
GO:0003779	Upregulated	actin binding	1.1e-05
GO:0016229	Upregulated	steroid dehydrogenase activity	4.2e-06
GO:0004497	Upregulated	monooxygenase activity	2.1e-05
GO:0003774	Upregulated	motor activity	0.00012
GO:0003777	Upregulated	microtubule motor activity	5e-05
GO:0015645	Upregulated	fatty acid ligase activity	0.00022
GO:0016877	Upregulated	ligase activity, forming carbon-sulfur bonds	0.00014
GO:0016878	Upregulated	acid-thiol ligase activity	3.3e-06
GO:0003996	Upregulated	acyl-CoA ligase activity	1.9e-06
GO:0004321	Upregulated	fatty-acyl-CoA synthase activity	9.3e-06
GO:0016405	Upregulated	CoA-ligase activity	7.8e-06
GO:0016408	Upregulated	C-acyltransferase activity	0.0004
GO:0047760	Upregulated	butyrate-CoA ligase activity	7.1e-08
