# Supplementary material for: Impaired immune surveillance accelerates accumulation of senescent cells and aging
Source: Nat Commun. 2018 Dec 21;9:5435. doi: 10.1038/s41467-018-07825-3 (PMC6303397; doi:10.1038/s41467-018-07825-3)
Supplement: Supplementary file 5 — Supplementary Data 2 [file 41467_2018_7825_MOESM5_ESM.xlsx]

## Sheet: scatterplot_all_genes
Gene	Log(Old-A/Young)	Log(Old-V/Young)	Tissue
Saa3	3.21026	6.7652	Kidney
Mir124-2hg	6.0984	5.52751	Kidney
Apol11b	4.13435	5.08169	Kidney
Ubd	2.56139	4.97269	Kidney
Slpi	2.85433	4.95786	Kidney
Pou2af1	4.44028	4.92003	Kidney
Cd22	2.9045	4.27726	Kidney
Cst7	0.476165	4.23802	Kidney
Ciart	-3.74583	-4.18998	Kidney
Ccl5	2.14926	4.0578	Kidney
Gbp6	1.36143	4.05519	Kidney
Dbp	-3.9712	-3.945	Kidney
Gm4841	0.71512	3.79224	Kidney
Lax1	2.17855	3.76099	Kidney
Ccl8	2.25877	3.71364	Kidney
Il2rb	1.87642	3.69551	Kidney
Cyp4f18	1.78333	3.6912	Kidney
Slfn1	1.10008	3.60893	Kidney
Gimap7	1.45173	3.55766	Kidney
Tgtp1	0.813025	3.52622	Kidney
Akr1c18	-2.63031	-3.49399	Kidney
C4b	1.77437	3.42226	Kidney
H2-M2	2.27128	3.3207	Kidney
Spib	2.20574	3.25785	Kidney
Cyp26b1	2.47349	3.25324	Kidney
Cd8b1	1.97565	3.2346	Kidney
Nr1d1	-4.17165	-3.21943	Kidney
Apol9b	0.307109	3.19993	Kidney
Apol9a	-0.156345	3.11286	Kidney
Bin2	1.35114	3.11165	Kidney
Ctsw	0.597738	3.11151	Kidney
Hk3	1.68024	3.09954	Kidney
Serpina3g	1.44672	3.07004	Kidney
Serpina3n	1.48686	3.05067	Kidney
Fcgr4	1.31059	3.03335	Kidney
Neurog2	4.04791	3.0128	Kidney
Iigp1	-0.204766	3.00899	Kidney
Nkg7	1.61673	2.997	Kidney
Psd4	1.5639	2.99037	Kidney
Itgal	2.0576	2.98908	Kidney
Cd27	1.07063	2.98741	Kidney
Ly6c2	1.39373	2.9874	Kidney
Itgam	1.57321	2.98399	Kidney
Ltb	1.6721	2.98302	Kidney
Gp9	2.35055	2.97659	Kidney
Batf	1.0528	2.95824	Kidney
Cd3d	-0.0508826	2.95678	Kidney
Irf7	0.725963	2.95164	Kidney
Hcst	1.05901	2.947	Kidney
Ccr7	0.295984	2.93417	Kidney
Mzb1	2.35818	2.93005	Kidney
Igtp	0.354601	2.92728	Kidney
Vav1	1.49437	2.92699	Kidney
Ly9	1.87348	2.91643	Kidney
C3	1.06608	2.91145	Kidney
Hmgcs2	1.68713	2.89724	Kidney
Serpina10	1.83109	2.87567	Kidney
Arntl	3.04585	2.8431	Kidney
Ms4a6c	1.48996	2.83414	Kidney
Rasal3	1.32786	2.83148	Kidney
Npas2	3.39568	2.8296	Kidney
Lck	0.410788	2.81853	Kidney
8430408G22Rik	1.34421	2.81712	Kidney
Malrd1	-1.84942	-2.80381	Kidney
Lat	1.4991	2.80357	Kidney
Itgb2	1.1477	2.80043	Kidney
Slfn8	1.63188	2.7936	Kidney
Sh2d2a	0.418411	2.79182	Kidney
Ms4a7	2.24222	2.79092	Kidney
Ptprcap	1.39959	2.78428	Kidney
Fcgr1	1.0345	2.77683	Kidney
Ccl2	1.70241	2.77469	Kidney
Tbc1d10c	1.62609	2.74742	Kidney
Il21r	1.02149	2.7415	Kidney
Trem2	2.24697	2.74089	Kidney
Selplg	1.18875	2.71234	Kidney
Slamf7	1.17465	2.71043	Kidney
Pirb	1.06581	2.7075	Kidney
Ciita	0.806468	2.70319	Kidney
Dnase1l3	1.34568	2.70147	Kidney
Thy1	0.742222	2.70046	Kidney
Myo1f	1.46235	2.68377	Kidney
Ccl4	1.42458	2.67883	Kidney
Cyp27b1	1.96597	2.66345	Kidney
H2-Q10	2.33339	2.65282	Kidney
Rac2	1.14961	2.65241	Kidney
Lcn2	1.12252	2.64848	Kidney
Grap2	1.34068	2.6464	Kidney
Fyb	1.9709	2.6359	Kidney
Kcnn4	1.45696	2.62342	Kidney
Clec4a1	1.40976	2.61623	Kidney
Adgre1	0.897399	2.60003	Kidney
Ypel2	2.48163	2.59697	Kidney
Fam26f	0.852588	2.59397	Kidney
Dennd1c	1.5838	2.58919	Kidney
Psmb8	0.520209	2.58884	Kidney
Isg15	0.360504	2.58261	Kidney
Cyp4a14	0.188823	2.57797	Kidney
Loxl4	1.72039	2.54771	Kidney
Ctss	1.4217	2.5463	Kidney
Lyz2	1.35034	2.54042	Kidney
Alas2	1.73616	2.53807	Kidney
Cd79b	1.80762	2.53705	Kidney
Il1b	1.23933	2.51693	Kidney
C1qa	1.09471	2.51395	Kidney
Ube2l6	0.717166	2.51276	Kidney
Mpeg1	1.18817	2.50203	Kidney
Hbb-b2	2.19653	2.49157	Kidney
Hbb-bt	2.19544	2.49057	Kidney
Cd74	0.63562	2.49005	Kidney
Gpr132	1.41957	2.48746	Kidney
Pdk4	2.40462	2.47753	Kidney
Tlr2	1.66128	2.46959	Kidney
Arhgap9	1.04623	2.46279	Kidney
Syk	0.984273	2.45952	Kidney
Hck	1.6138	2.45749	Kidney
Bst2	0.251785	2.45519	Kidney
Cd37	1.64728	2.45345	Kidney
C1qb	0.969801	2.44683	Kidney
Lilr4b	1.01948	2.4314	Kidney
Havcr1	1.87862	2.42767	Kidney
Nlrc5	0.366989	2.42753	Kidney
H2-Ab1	0.89335	2.4212	Kidney
H2-Eb1	0.592696	2.42036	Kidney
Ncf4	1.11758	2.41605	Kidney
Cd247	1.27963	2.41389	Kidney
Cd52	0.982184	2.41176	Kidney
H2-DMa	0.434415	2.40871	Kidney
Aif1	0.997426	2.40755	Kidney
Glipr2	0.836727	2.4034	Kidney
Oasl1	0.0256617	2.38777	Kidney
Mfsd2a	-1.49567	-2.38447	Kidney
Hbb-b1	2.1573	2.38399	Kidney
Hbb-bs	2.15655	2.38371	Kidney
Ncf1	1.15917	2.38063	Kidney
Gm4951	0.170973	2.37941	Kidney
Calb1	-1.87116	-2.37469	Kidney
Epsti1	0.75469	2.37426	Kidney
Fgb	1.42907	2.37405	Kidney
Pstpip1	1.29783	2.37401	Kidney
Myo1g	0.820571	2.37247	Kidney
Cd3e	0.93288	2.37077	Kidney
Pilra	0.206172	2.36843	Kidney
Zbp1	-0.0802483	2.366	Kidney
Pik3cd	0.532687	2.35891	Kidney
Lyz1	0.608453	2.35752	Kidney
Kcnip2	0.798877	2.3364	Kidney
Dio3os	1.97398	2.33503	Kidney
Snca	2.09103	2.33452	Kidney
Tap1	0.301281	2.33311	Kidney
Pou2f2	0.774543	2.33151	Kidney
Igfbp6	-2.10877	-2.30859	Kidney
Gbp2	0.684445	2.30678	Kidney
Nfam1	1.09128	2.3067	Kidney
Laptm5	1.1247	2.30304	Kidney
H2-Aa	0.658646	2.30117	Kidney
Parvg	0.817085	2.2955	Kidney
Cd55	-0.348289	-2.27583	Kidney
Lair1	0.636138	2.27242	Kidney
Gbp8	0.460478	2.27106	Kidney
Hmga2-ps1	1.71597	2.2571	Kidney
Adcy7	0.940077	2.25595	Kidney
Nckap1l	0.973916	2.25489	Kidney
Pld4	0.954389	2.25227	Kidney
Cd72	0.940739	2.25001	Kidney
Zfp655	-0.834945	-2.24682	Kidney
Cry1	2.22536	2.24159	Kidney
Clca3a1	0.69294	2.23765	Kidney
Vsir	1.01574	2.23525	Kidney
Ms4a6b	0.71507	2.23497	Kidney
Fermt3	1.37564	2.23383	Kidney
Trim12c	0.981301	2.22706	Kidney
Fcer1g	0.996504	2.21696	Kidney
Coq10b	-1.75106	-2.21179	Kidney
Tbx10	-0.911457	-2.21029	Kidney
Phf11b	0.76474	2.20937	Kidney
Aldh1a2	1.1565	2.20416	Kidney
Eva1c	1.21946	2.2019	Kidney
Psmb9	0.101093	2.19824	Kidney
Irf1	0.602796	2.197	Kidney
Hcls1	0.784624	2.19513	Kidney
Gbp3	0.346292	2.18288	Kidney
Dock2	0.93825	2.18024	Kidney
Mcub	1.50373	2.17736	Kidney
Hba-a1	1.65403	2.1768	Kidney
Irgm2	0.298188	2.17477	Kidney
Hba-a2	1.64361	2.17182	Kidney
Isg20	1.64249	2.16843	Kidney
Rnf24	-1.8849	-2.16216	Kidney
Spn	1.20003	2.1534	Kidney
Cxcl9	1.07844	2.14899	Kidney
Rab7b	0.820878	2.14364	Kidney
Cd300c2	1.01444	2.13336	Kidney
Sesn2	1.17576	2.12893	Kidney
Ppfia4	0.918885	2.12891	Kidney
Gbp5	-1.23245	2.12501	Kidney
Pla2g12b	2.22739	2.12263	Kidney
Evi2	0.95892	2.12039	Kidney
Evi2b	0.95892	2.12039	Kidney
C1qc	0.608428	2.11514	Kidney
Tnfaip8l2	0.48013	2.11493	Kidney
Slc22a7	-1.47289	-2.11035	Kidney
Apbb1ip	1.05033	2.10265	Kidney
Kif20b	-0.460803	-2.09417	Kidney
Cyp2d12	1.9898	2.09315	Kidney
Ptpn22	1.26046	2.08835	Kidney
Stat1	0.228636	2.08625	Kidney
Aldh1a1	1.62676	2.08552	Kidney
Slc11a1	0.85305	2.08532	Kidney
Ccdc88b	0.821748	2.07579	Kidney
Was	0.508083	2.07424	Kidney
Slc22a19	-1.61122	-2.07303	Kidney
Acsm3	-0.547201	-2.0685	Kidney
Cxcl10	0.203456	2.06576	Kidney
Nfil3	2.05639	2.05807	Kidney
Cept1	-1.00081	-2.05749	Kidney
H2-K1	0.353944	2.05446	Kidney
Ptprc	0.819229	2.05384	Kidney
Dusp2	1.01327	2.04284	Kidney
Ifi47	0.432752	2.03708	Kidney
Parp14	0.120403	2.03435	Kidney
Cdkn1a	1.35857	2.02948	Kidney
Padi2	0.802879	2.01294	Kidney
Nr1d2	-1.4315	-2.0093	Kidney
Il2rg	0.649923	2.00785	Kidney
Ly6d	1.10966	2.00677	Kidney
Unc13d	0.622541	2.00094	Kidney
Akna	1.18709	2.00057	Kidney
Oas1b	-0.392762	1.99241	Kidney
Nrg1	1.44184	1.99205	Kidney
Ifi204	-0.294939	1.99077	Kidney
Cd8a	-0.011307	1.98725	Kidney
Il10ra	0.932885	1.9864	Kidney
Socs3	1.07221	1.98344	Kidney
Ly86	0.76312	1.97754	Kidney
Pigr	0.775036	1.97299	Kidney
Tgfbi	1.37854	1.96182	Kidney
B2m	0.272688	1.96179	Kidney
Itgb7	0.623231	1.96172	Kidney
Slc16a6	1.74421	1.95956	Kidney
Ifit3	0.0152342	1.9541	Kidney
Aoc1	1.30351	1.95131	Kidney
Gbp7	0.619408	1.94563	Kidney
Aldh1a7	1.63617	1.9407	Kidney
Vcam1	0.798716	1.93282	Kidney
Siglece	0.310072	1.93049	Kidney
Gabrb3	-0.609188	-1.92855	Kidney
Cx3cr1	1.40684	1.91701	Kidney
Pf4	1.59346	1.91155	Kidney
Tiam2	1.58802	1.91083	Kidney
Fgg	1.01385	1.90728	Kidney
Nfkbie	1.14088	1.90717	Kidney
Cyth4	0.536643	1.89957	Kidney
Thbs3	0.781671	1.89937	Kidney
Arhgap45	0.893761	1.89687	Kidney
Cish	-0.654918	-1.8963	Kidney
Dtx4	1.38365	1.89084	Kidney
H2-Q9	0.183424	1.88914	Kidney
H2-Q7	0.183424	1.88914	Kidney
Lilrb4a	0.863499	1.8886	Kidney
Casp4	-0.105258	1.88444	Kidney
Tmem229b	0.153695	1.8786	Kidney
Tmem173	1.04517	1.86821	Kidney
Tyrobp	1.14572	1.86472	Kidney
Coro1a	0.468864	1.86142	Kidney
Fga	1.60546	1.8601	Kidney
Rlf	-0.857195	-1.85978	Kidney
Sash3	-0.249265	1.85863	Kidney
H2-DMb1	-0.00331416	1.85472	Kidney
Spi1	0.743984	1.85038	Kidney
Batf2	0.31693	1.8468	Kidney
Ndrg1	1.99924	1.84418	Kidney
Thbs2	-0.110296	1.83015	Kidney
Slfn2	0.3437	1.81965	Kidney
4833418N02Rik	-0.871754	-1.81859	Kidney
Plac8	-1.28044	1.80749	Kidney
B830017H08Rik	-1.51792	-1.80195	Kidney
AB124611	-0.338214	1.80194	Kidney
Rgs10	0.843145	1.79913	Kidney
Tfrc	-0.480878	-1.7987	Kidney
Cybb	0.871321	1.79557	Kidney
Fgr	0.586109	1.79108	Kidney
Snx20	0.557639	1.78812	Kidney
Upp2	-2.15872	-1.78511	Kidney
Plppr3	1.25367	1.78129	Kidney
Slc15a3	0.0350047	1.77729	Kidney
Ifi27	0.442744	1.77189	Kidney
Psmb10	0.229885	1.75994	Kidney
Mal2	-0.825514	-1.75589	Kidney
Hk2	1.14935	1.75544	Kidney
Tcf7	0.575538	1.7384	Kidney
Fcgr3	0.644293	1.73545	Kidney
Cav2	-0.873326	-1.73484	Kidney
Msmp	-1.5718	-1.73446	Kidney
Apoe	0.63941	1.73395	Kidney
Itgb3	1.46777	1.72821	Kidney
Klk1b5	-1.35836	-1.72586	Kidney
Pim1	0.800577	1.72325	Kidney
Zbtb12	1.7106	1.71959	Kidney
Arhgap25	0.746522	1.71785	Kidney
Gimap3	0.464352	1.71613	Kidney
Rinl	1.00321	1.71405	Kidney
H2-D1	0.343607	1.7138	Kidney
Sla	-0.341286	1.71345	Kidney
Mmp11	-0.712746	-1.70699	Kidney
Mgp	0.767798	1.70686	Kidney
Basp1	0.68394	1.69652	Kidney
Cd40	0.146166	1.69369	Kidney
Oas1c	1.01993	1.6882	Kidney
Angptl4	1.19688	1.68507	Kidney
A630001G21Rik	1.14787	1.68368	Kidney
Lst1	0.859397	1.66924	Kidney
Lpxn	0.657944	1.66635	Kidney
Zmynd15	0.522734	1.66513	Kidney
Ugt2b34	-0.574761	-1.66463	Kidney
Ttr	-0.62495	-1.663	Kidney
Irgm1	0.208092	1.65875	Kidney
Ifit3b	0.00801068	1.6566	Kidney
Slc8b1	1.06433	1.6536	Kidney
Ces1g	-0.320223	-1.65282	Kidney
Uba7	0.304476	1.65263	Kidney
Foxs1	1.02596	1.64847	Kidney
Irf8	0.808376	1.64808	Kidney
Zbtb38	2.24725	1.64661	Kidney
Myo5a	-0.778435	-1.64496	Kidney
Rtp4	0.0250798	1.63819	Kidney
Akr1b7	-0.8654	-1.63328	Kidney
Inpp5d	0.899227	1.63125	Kidney
Hp	-0.933437	1.62548	Kidney
Lonrf1	-1.44125	-1.61765	Kidney
Abcb1b	1.05585	1.61757	Kidney
Dio1	-1.33644	-1.61642	Kidney
Runx3	0.976436	1.61497	Kidney
Trim12a	0.792046	1.61322	Kidney
Gdf15	1.39701	1.60368	Kidney
Dok3	0.604028	1.59805	Kidney
Cyp7b1	-0.86188	-1.59685	Kidney
Traf1	0.672302	1.59516	Kidney
Vwf	0.216199	1.59257	Kidney
Slc9a8	-0.993353	-1.58962	Kidney
Socs1	0.357349	1.58351	Kidney
Nrros	0.496507	1.58141	Kidney
Nrip2	-1.27719	-1.57883	Kidney
Ifi27l2a	-0.0883801	1.57818	Kidney
Ifit2	0.437926	1.57067	Kidney
Ctla2a	0.883157	1.56991	Kidney
Amdhd1	-1.48925	-1.56351	Kidney
Gbp4	-0.636588	1.56287	Kidney
H2-M3	0.610783	1.56253	Kidney
Palm3	1.84994	1.56176	Kidney
Irf9	0.636046	1.56051	Kidney
Runx1	0.695696	1.55945	Kidney
Ccl9	0.708591	1.55906	Kidney
Hspa1a	-1.58773	-1.55525	Kidney
Adam8	0.746393	1.55451	Kidney
Slc37a2	0.191207	1.55193	Kidney
Top2a	0.911428	1.54666	Kidney
P2ry6	0.373894	1.54581	Kidney
Gsdmd	0.6913	1.54251	Kidney
Rasa3	0.972898	1.54203	Kidney
Slc35a5	-0.816579	-1.54173	Kidney
Snx31	-0.730557	-1.54115	Kidney
Edn1	1.34188	1.54102	Kidney
Trim14	0.14055	1.53366	Kidney
Il16	0.964856	1.52939	Kidney
Plekho2	0.927157	1.5286	Kidney
Wdfy4	0.940619	1.52739	Kidney
Acnat2	1.30877	1.52731	Kidney
Prkcb	0.606018	1.5264	Kidney
Fbxl16	0.828838	1.52462	Kidney
Slc16a1	1.65205	1.52387	Kidney
Fxyd5	0.446125	1.51875	Kidney
Bbs5	-0.370158	-1.51871	Kidney
Apobec1	0.532756	1.51634	Kidney
Bcl6	1.48654	1.51296	Kidney
H2-T23	-0.00743556	1.50891	Kidney
Tap2	0.149087	1.49766	Kidney
Degs2	-0.898186	-1.49714	Kidney
Osmr	0.744312	1.49491	Kidney
Acap1	0.840069	1.49389	Kidney
Cxcr4	0.532599	1.48912	Kidney
Cpeb3	-0.957789	-1.48654	Kidney
Map2k6	-1.05391	-1.4851	Kidney
Pltp	0.481338	1.48243	Kidney
Cav1	-1.13653	-1.48174	Kidney
C4a	1.4896	1.48051	Kidney
Hvcn1	0.676368	1.47838	Kidney
Stra6	0.292879	1.47799	Kidney
Per3	-1.78285	-1.47636	Kidney
Tnip1	0.863036	1.4741	Kidney
Amer1	0.762802	1.46979	Kidney
Cyp4f15	1.56621	1.46918	Kidney
Maff	0.666851	1.46643	Kidney
Stat2	0.222559	1.46618	Kidney
Tmem184c	-0.573147	-1.46518	Kidney
Tmem41b	-0.886388	-1.46148	Kidney
Cd274	-0.665162	1.45889	Kidney
Kctd9	-0.557352	-1.45483	Kidney
Tnfrsf1b	0.602459	1.45407	Kidney
Itih2	-0.903118	-1.45231	Kidney
Oas2	-0.0473797	1.45067	Kidney
D030056L22Rik	-0.421208	-1.45066	Kidney
Nav2	1.06807	1.45033	Kidney
Cd68	0.33141	1.44598	Kidney
Arid5a	0.217323	1.44469	Kidney
Dnajc6	-0.663984	-1.44428	Kidney
Lgals3bp	-0.113204	1.44296	Kidney
Dusp9	-1.78078	-1.44196	Kidney
Ces2b	0.086194	-1.44112	Kidney
6430571L13Rik	-0.190038	-1.43879	Kidney
Slc5a6	-1.41611	-1.43852	Kidney
Arrb2	0.545743	1.43829	Kidney
Dtx3l	0.623276	1.43523	Kidney
Slc35b3	-1.2533	-1.43371	Kidney
Apobec3	0.581525	1.43319	Kidney
Hoxd11	-1.141	-1.42774	Kidney
Ccdc43	0.195882	-1.42451	Kidney
Med13	-0.559156	-1.42221	Kidney
Syde2	-0.211218	-1.42092	Kidney
Gabra3	-0.143174	1.41694	Kidney
Cnp	0.654709	1.41617	Kidney
Atp6v0d2	-0.855387	-1.41437	Kidney
Fgd2	0.0405697	1.41363	Kidney
Atad1	0.102591	-1.41299	Kidney
Phf11d	0.428937	1.4124	Kidney
Tifab	-0.186405	1.41088	Kidney
Xdh	0.0455881	1.39975	Kidney
Camk2b	1.46627	1.39872	Kidney
Itfg1	-0.319047	-1.39295	Kidney
Ch25h	0.685915	1.39243	Kidney
Slc6a19	-1.21824	-1.39079	Kidney
Slco1a1	0.430939	-1.38963	Kidney
Ptpre	0.567031	1.38547	Kidney
Slc26a4	-0.889123	-1.38431	Kidney
Rassf4	0.626181	1.38362	Kidney
Rasd2	-2.29739	-1.38261	Kidney
Rhobtb1	1.38721	1.37527	Kidney
Tbc1d9	0.796224	1.37487	Kidney
Hist1h4h	-1.1548	-1.37248	Kidney
Hspa1b	-1.27506	-1.3722	Kidney
Tmem52b	-0.950813	-1.36929	Kidney
Chuk	-0.515007	-1.36827	Kidney
Gngt2	0.616631	1.36812	Kidney
Itga4	-0.922953	1.36683	Kidney
Adam10	-0.398059	-1.3665	Kidney
E2f2	0.701433	1.36589	Kidney
Arhgap4	0.624268	1.36387	Kidney
Oasl2	-0.228814	1.36378	Kidney
Nufip2	-0.303899	-1.36108	Kidney
Cbfb	-0.42316	-1.35792	Kidney
Gm5820	1.24906	1.35648	Kidney
Slc12a2	-0.516922	-1.3559	Kidney
Lpl	-0.362189	-1.35253	Kidney
Edem3	-0.632403	-1.352	Kidney
Apobr	0.865936	1.34989	Kidney
Slc5a8	-0.897252	-1.34464	Kidney
D17H6S56E-5	0.530841	1.34344	Kidney
Tmem267	-0.63227	-1.34243	Kidney
Slc25a22	0.78381	1.34178	Kidney
Nr4a1	1.13461	1.33991	Kidney
Il18bp	-0.417009	1.33959	Kidney
Tor3a	0.0202373	1.33878	Kidney
Cd14	0.8869	1.33493	Kidney
Nme4	-1.05543	-1.32798	Kidney
Zkscan3	-0.614026	-1.32645	Kidney
S100a4	0.382631	1.32455	Kidney
Lsp1	0.382368	1.32432	Kidney
Slamf9	0.553949	1.32047	Kidney
Lipo3	0.379065	-1.31829	Kidney
Taf9b	-1.07148	-1.31779	Kidney
Steap1	-0.32858	-1.31777	Kidney
Dnaja1	-0.473502	-1.31641	Kidney
Cpxm1	0.79709	1.31504	Kidney
Kif26a	0.819252	1.31458	Kidney
Cox6a2	-0.57802	-1.31377	Kidney
Rasa4	0.314509	1.31216	Kidney
Hist1h2ap	0.146743	1.31193	Kidney
Cyb5r4	-0.304988	-1.30973	Kidney
Kcnab2	0.353	1.3093	Kidney
Arhgap22	0.943176	1.30655	Kidney
Dcst1	-0.14755	-1.30585	Kidney
Col4a5	-0.598908	-1.30055	Kidney
Lbp	0.254721	1.30015	Kidney
Ptpru	0.902731	1.2969	Kidney
Tapbp	0.414708	1.29688	Kidney
Myc	0.662926	1.29612	Kidney
Fbxl2	-0.529913	-1.29442	Kidney
Il4ra	0.718252	1.29422	Kidney
Hist1h2ao	0.165043	1.294	Kidney
Csf2rb	0.915915	1.29273	Kidney
Rtl6	1.52151	1.28962	Kidney
Lbr	-0.485719	-1.28863	Kidney
Cfp	-0.594507	1.28799	Kidney
Itgax	0.325994	1.28596	Kidney
Sp100	0.637996	1.28568	Kidney
Ell3	-0.98021	-1.28412	Kidney
Slc13a4	-0.437389	-1.28406	Kidney
Dok1	0.343103	1.28345	Kidney
Serpine2	0.738887	1.28292	Kidney
Gm12216	0.0526346	1.28076	Kidney
Cyp24a1	1.97097	1.27753	Kidney
Slco1a6	-0.350584	-1.27732	Kidney
Rarres2	0.895523	1.27629	Kidney
Tmem30a	-0.382482	-1.27485	Kidney
Sh3tc2	1.01343	1.27478	Kidney
Arl4c	-0.0370838	1.27394	Kidney
Alox5ap	0.242381	1.273	Kidney
Ackr3	1.25673	1.27295	Kidney
Keg1	-0.3339	-1.27232	Kidney
Tapbpl	0.350926	1.26871	Kidney
Acsm1	-0.549986	-1.26845	Kidney
Plbd1	0.539046	1.26597	Kidney
Cfi	0.109033	1.26551	Kidney
Tmem37	0.825074	1.26477	Kidney
S1pr4	0.620631	1.26143	Kidney
Prex1	0.120561	1.26064	Kidney
Sp110	-0.087261	1.26031	Kidney
C1ra	0.680666	1.25753	Kidney
Samhd1	-0.0465251	1.2505	Kidney
Ifit1	0.303498	1.24918	Kidney
Tchh	0.147793	-1.24903	Kidney
Sec14l3	-0.713305	-1.24877	Kidney
Slit2	-1.29021	-1.24771	Kidney
Syn2	-0.671637	-1.24754	Kidney
Cd36	-0.452165	-1.24351	Kidney
4931408D14Rik	0.632121	1.24226	Kidney
Gp1bb	0.509724	1.2422	Kidney
Slc5a12	-0.145533	-1.23961	Kidney
Rdh16f2	-0.127873	1.23854	Kidney
Racgap1	-0.773829	1.23826	Kidney
Ppp3r1	-0.210121	-1.23825	Kidney
Mcm10	-1.05272	-1.23596	Kidney
Msmo1	-0.725808	-1.23505	Kidney
Rorc	1.24657	1.2346	Kidney
Ces2g	-0.408736	-1.23444	Kidney
Sectm1a	0.886022	1.23294	Kidney
Csf1	0.256078	1.23261	Kidney
Elac2	-0.555377	-1.2324	Kidney
Tfap4	0.397959	1.23094	Kidney
Mymx	-0.963654	-1.22756	Kidney
A230050P20Rik	0.37056	1.2272	Kidney
Entpd1	0.80836	1.22617	Kidney
2310015A10Rik	0.419199	1.22562	Kidney
Bco1	0.265536	1.22398	Kidney
Grrp1	0.489036	1.22342	Kidney
Cygb	0.396869	1.22154	Kidney
Ly6e	0.886472	1.22105	Kidney
Slc16a4	-1.2755	-1.22103	Kidney
Smarca5	-0.120099	-1.22078	Kidney
Relb	0.443151	1.21815	Kidney
Ccrl2	0.246956	1.2179	Kidney
Lcp1	0.513622	1.21475	Kidney
Ptger4	0.728818	1.21431	Kidney
Asb2	0.225434	1.21114	Kidney
Bcl3	0.343034	1.20924	Kidney
Usp18	-1.1792	1.20831	Kidney
Serpinb1a	-1.54398	-1.20694	Kidney
B4galnt1	0.366646	1.20637	Kidney
Zfp281	-0.722842	-1.20522	Kidney
Il13ra1	-0.146441	-1.20407	Kidney
Iffo2	0.950343	1.20157	Kidney
5730559C18Rik	1.22709	1.20017	Kidney
Agxt2	-0.557582	-1.19851	Kidney
Npy1r	0.949922	1.19677	Kidney
Gjb2	-0.942346	-1.19664	Kidney
Vps37d	1.20095	1.19521	Kidney
Hmgcr	-0.552556	-1.19417	Kidney
Gmps	-0.202048	-1.19412	Kidney
Ifngr1	0.968479	1.19408	Kidney
Golm1	0.194006	1.19088	Kidney
Rbbp9	-0.50566	-1.1893	Kidney
Trps1	-0.361107	-1.18925	Kidney
Vps8	-0.754385	-1.18783	Kidney
Rnf208	-1.55514	-1.18687	Kidney
Atl2	-0.506372	-1.18672	Kidney
Ankrd23	1.26847	1.1836	Kidney
Pla2g15	0.0176604	1.18155	Kidney
Cyp2a5	1.00693	1.18129	Kidney
Mir6516	-1.75222	-1.17945	Kidney
Azin1	-0.16915	-1.17799	Kidney
Fes	0.320124	1.17785	Kidney
Cidea	0.987123	1.17774	Kidney
Arhgef39	0.886886	1.1758	Kidney
D630023F18Rik	-0.294153	-1.173	Kidney
Lrg1	0.11434	1.1728	Kidney
Sh3pxd2b	0.719545	1.17191	Kidney
Mtm1	-0.274542	-1.17126	Kidney
Atp6ap2	-0.421227	-1.17124	Kidney
Gpc3	0.398724	1.17117	Kidney
Aacs	-0.11868	-1.16914	Kidney
Ttc22	0.528029	1.16833	Kidney
Tspan12	-0.451627	-1.16828	Kidney
Fam20a	1.27083	1.16798	Kidney
Api5	-0.534663	-1.16735	Kidney
Cp	-0.362422	1.16734	Kidney
Sox4	0.517787	1.16684	Kidney
Lipe	0.619672	1.16525	Kidney
C1s1	0.574981	1.16221	Kidney
Crot	-0.64362	-1.16037	Kidney
Pdk3	-0.766474	-1.15724	Kidney
Stc1	0.548287	1.15656	Kidney
Fancl	-0.420485	-1.15551	Kidney
B3galt4	0.427039	1.15499	Kidney
Naaa	0.354628	1.15449	Kidney
Zfp90	0.408217	1.15336	Kidney
Slc33a1	-0.37728	-1.15173	Kidney
Noxo1	-0.0315661	1.15142	Kidney
Armc7	0.476441	1.15125	Kidney
Loxl3	0.135125	1.14938	Kidney
Fancd2os	-0.542438	-1.14784	Kidney
Tmem140	0.181497	1.14603	Kidney
Batf3	-0.070016	1.14347	Kidney
Ddx58	0.0298045	1.14343	Kidney
Ugt8a	-0.667672	-1.14218	Kidney
Noct	-0.608781	-1.14213	Kidney
Slc22a28	-0.68298	-1.13994	Kidney
Pisd-ps3	1.08524	1.13919	Kidney
2610306M01Rik	-0.426165	-1.13763	Kidney
Slc2a4rg-ps	0.709859	1.13693	Kidney
Mical1	0.012734	1.13442	Kidney
Nr1i2	0.641801	1.13308	Kidney
Icam1	0.107438	1.13241	Kidney
Efhd2	0.349952	1.13208	Kidney
Unc93b1	0.208057	1.12955	Kidney
Ifitm1	0.115925	1.12947	Kidney
Vwa1	-0.632211	-1.12945	Kidney
Bdnf	-1.0592	-1.12707	Kidney
Klk1b3	-1.34226	-1.12675	Kidney
A930033H14Rik	-1.0995	-1.1254	Kidney
Prkch	0.432053	1.12537	Kidney
Il17rd	0.751907	1.12338	Kidney
Met	-0.344975	-1.12302	Kidney
Mmp14	0.309304	1.1219	Kidney
Emid1	-0.885222	-1.12165	Kidney
Gdi2	-0.4254	-1.12088	Kidney
Cyp51	-0.809181	-1.12008	Kidney
Mcm4	-0.0412203	1.11987	Kidney
Trf	0.327863	1.11918	Kidney
Lrwd1	0.736616	1.11321	Kidney
Bbc3	0.438715	1.11154	Kidney
Rnf128	-0.356836	-1.11093	Kidney
Pfkfb4	0.500804	1.10657	Kidney
Tnfaip8	-0.557159	-1.10435	Kidney
Rasgrp1	1.21341	1.10398	Kidney
Slc22a30	-0.646564	-1.10314	Kidney
B3galnt1	-0.708075	-1.10306	Kidney
Tyw3	-0.982991	-1.1024	Kidney
Gm15348	-0.336034	-1.10173	Kidney
Ormdl1	-0.331647	-1.10138	Kidney
Abi3	0.0388849	1.10092	Kidney
Cep78	0.223491	1.10033	Kidney
Tubb2a	0.691103	1.0952	Kidney
Nck1	-0.248937	-1.09479	Kidney
Arhgap42	-0.293876	-1.09347	Kidney
Tmem135	-0.269123	-1.09334	Kidney
Net1	0.838644	1.09232	Kidney
Slc16a14	-0.111548	-1.09226	Kidney
Klk1	-0.903386	-1.0894	Kidney
Atp2a3	0.561472	1.08816	Kidney
Slc40a1	-0.771838	-1.08707	Kidney
Cldn12	-0.690355	-1.08504	Kidney
Rnf122	1.00593	1.08481	Kidney
Aspa	-0.672216	-1.08352	Kidney
Sowahb	0.927825	1.08323	Kidney
Rassf5	0.557745	1.08312	Kidney
Nectin3	-0.257329	-1.08309	Kidney
Gm10638	-0.0406409	-1.08281	Kidney
Satb2	-0.208393	-1.08269	Kidney
Abhd10	-0.538855	-1.08192	Kidney
Mfrp	0.321831	1.08062	Kidney
C1qtnf5	0.321831	1.08062	Kidney
Amacr	-0.497142	-1.08011	Kidney
Pex13	-0.401679	-1.0799	Kidney
Phf11c	0.420826	1.07732	Kidney
Gng2	0.107695	1.07586	Kidney
Shoc2	0.0927564	-1.07472	Kidney
Atg10	-0.542969	-1.07432	Kidney
Tmcc2	0.624004	1.07359	Kidney
Acot2	1.10402	1.07338	Kidney
Sgk1	0.960911	1.07277	Kidney
Rnf103	-0.162451	-1.0708	Kidney
Gm45935	0.519891	1.06993	Kidney
Tnks2	-0.25843	-1.0699	Kidney
Ptpn18	0.214627	1.06822	Kidney
Mfsd3	-0.746203	-1.06808	Kidney
Itga6	0.983119	1.06723	Kidney
Vim	0.298049	1.06719	Kidney
Dhrs3	0.72573	1.06625	Kidney
Anxa1	0.0517415	1.06616	Kidney
9030619P08Rik	-0.176719	-1.06417	Kidney
2310035C23Rik	-0.571141	-1.06391	Kidney
Gm128	-0.846874	-1.06372	Kidney
Tmem178	-0.430778	-1.06346	Kidney
Gtf2a2	-0.855698	-1.06336	Kidney
Nectin1	0.716178	1.06284	Kidney
Lamp2	-0.410774	-1.06021	Kidney
Tmem229a	-0.14423	-1.05896	Kidney
Far1	-0.503125	-1.05799	Kidney
5730409E04Rik	0.0770656	1.0577	Kidney
Mob3a	0.45124	1.05763	Kidney
Hspb7	-0.468604	1.05746	Kidney
Dars	-0.654214	-1.0559	Kidney
D630039A03Rik	0.666301	1.05446	Kidney
Nrgn	0.8211	1.05373	Kidney
Pcnp	-0.0873616	-1.05328	Kidney
Acsl1	0.814694	1.05301	Kidney
Derl3	0.842644	1.05267	Kidney
Esrrg	-0.483102	-1.05155	Kidney
2018-09-07	0.356304	-1.05129	Kidney
Cd164l2	-0.46055	-1.04985	Kidney
Ogt	-0.700893	-1.04934	Kidney
Zfp810	-0.24452	-1.04908	Kidney
Lyn	0.624793	1.04864	Kidney
Wfdc16	-0.56908	-1.04649	Kidney
Hspb8	1.24664	1.04613	Kidney
Ptafr	-0.0121466	1.04408	Kidney
Cd164	-0.592255	-1.04383	Kidney
Neurl3	-0.0261865	1.04248	Kidney
Rrm2b	-0.400048	-1.0408	Kidney
Emp2	0.253935	1.04078	Kidney
Lyl1	-0.297102	1.03736	Kidney
Acot1	0.751084	1.03733	Kidney
Herc3	-0.858878	-1.03675	Kidney
D11Wsu47e	0.320799	1.036	Kidney
Rbm38	0.989907	1.03449	Kidney
Eif2ak2	-0.0989509	1.03383	Kidney
Aadat	-0.431466	-1.03348	Kidney
Cbr4	-0.645021	-1.03325	Kidney
Myof	0.501287	1.0329	Kidney
Trit1	-0.771633	-1.03286	Kidney
Arhgdib	0.464955	1.03079	Kidney
Chst12	0.123177	1.03073	Kidney
Nin	0.147785	1.02971	Kidney
Gcsh	-0.545258	-1.02928	Kidney
Ccdc167	0.109674	1.02781	Kidney
Nxt2	-0.505962	-1.0278	Kidney
Serpinb8	0.563619	1.02572	Kidney
Hexa	0.414814	1.02498	Kidney
Dgkg	1.03429	1.02468	Kidney
Ppp1cb	-0.242843	-1.02383	Kidney
Trex1	0.0420269	1.02346	Kidney
Tmem252	1.02163	1.02251	Kidney
Npm3	-0.825925	-1.02247	Kidney
Pnrc1	0.889427	1.02134	Kidney
Parp9	-0.0111344	1.0213	Kidney
Myo9b	0.520918	1.02017	Kidney
Hspb11	-0.901056	-1.0192	Kidney
Eif2s3x	-0.0107521	-1.01662	Kidney
Klhl9	-0.435425	-1.01624	Kidney
Il6ra	-0.277625	1.01566	Kidney
Crlf2	0.421685	1.01479	Kidney
Znrf2	-0.0989373	-1.01428	Kidney
1700017B05Rik	0.995948	1.01406	Kidney
Rps20	0.768091	1.01397	Kidney
Ppp1r18	0.412748	1.01218	Kidney
Alas1	-0.669045	-1.01152	Kidney
Ugt2b38	-0.980657	-1.0105	Kidney
Atf2	-0.209889	-1.01045	Kidney
Camta1	-0.123906	-1.00922	Kidney
Thbd	0.504628	1.00841	Kidney
Dock10	0.893343	1.00667	Kidney
Drg1	-0.746319	-1.00663	Kidney
Lrrc32	0.304657	1.00568	Kidney
Nupr1	0.317803	1.0054	Kidney
Gas7	-0.31784	1.00175	Kidney
Abca8a	0.563888	0.997398	Kidney
Arl6ip1	-0.285066	-0.997341	Kidney
Pparg	0.435966	0.994658	Kidney
Stard7	-0.314172	-0.994415	Kidney
Tnfaip2	0.771951	0.994363	Kidney
Tlcd1	-0.744034	-0.99285	Kidney
Gclc	-0.489774	-0.992579	Kidney
Ccl6	0.141973	0.992092	Kidney
Arid3a	0.76885	0.990995	Kidney
Mettl15	-0.725531	-0.990536	Kidney
Gm38426	1.18625	0.98995	Kidney
Car3	-1.26567	-0.989679	Kidney
Guf1	-0.0626802	-0.989506	Kidney
Klhdc8a	0.644356	0.988831	Kidney
Insl3	0.206464	0.988514	Kidney
Klf1	-1.24664	-0.986883	Kidney
Hpf1	-0.520483	-0.986441	Kidney
Tmsb10	0.0582307	0.985349	Kidney
Tmed7	-0.0859977	-0.985052	Kidney
Tdp2	-0.487689	-0.984087	Kidney
Ythdf3	0.0574015	-0.98397	Kidney
Erlin1	-0.806637	-0.980937	Kidney
Serpina1d	-1.34584	-0.98079	Kidney
Mindy3	-0.0903736	-0.980328	Kidney
Rab8b	-0.404568	0.977925	Kidney
C8a	-0.206452	-0.977786	Kidney
Rab10os	-0.514092	-0.976595	Kidney
Tmem237	-0.222458	-0.976189	Kidney
Tubb5	0.539493	0.975723	Kidney
Syt12	-1.16386	-0.975654	Kidney
Lig1	0.255628	0.974296	Kidney
Slc16a7	-0.873844	-0.974229	Kidney
Tm9sf2	-0.724512	-0.972789	Kidney
Jak3	0.134442	0.972476	Kidney
Fjx1	1.03851	0.972183	Kidney
Sema6a	0.760321	0.970871	Kidney
Adamts15	1.07955	0.970745	Kidney
Arpc1b	0.307641	0.969545	Kidney
Apoh	1.06172	0.968651	Kidney
Bcl2l11	0.494422	0.968636	Kidney
Arhgef25	0.062993	0.968315	Kidney
Gnai3	-0.216816	-0.967915	Kidney
Zfp385a	0.297973	0.967277	Kidney
Sap30	-0.441533	-0.965817	Kidney
Zbtb16	0.984866	0.965503	Kidney
Psme2b	0.189898	0.964739	Kidney
Bcat1	-0.804892	-0.964321	Kidney
Zfp871	-0.784459	-0.963286	Kidney
Orc4	-0.166492	-0.96318	Kidney
Aqp3	-0.57351	-0.963089	Kidney
Adra1b	-0.287449	0.962779	Kidney
Leo1	1.27943	0.961368	Kidney
Dhx40	-0.0986096	-0.961249	Kidney
Ccdc117	-0.29667	-0.961136	Kidney
Nae1	-0.621748	-0.960654	Kidney
Trib2	-0.335248	-0.959757	Kidney
Pycard	0.484462	0.959143	Kidney
Srgn	0.590595	0.958838	Kidney
Fbp2	0.302292	0.957337	Kidney
Tpd52l1	-0.340629	-0.957038	Kidney
Sec24a	-0.280495	-0.956151	Kidney
Ifitm3	-0.14877	0.954899	Kidney
Pde2a	0.500174	0.954764	Kidney
Dcdc2a	0.660312	0.953977	Kidney
Gpsm3	0.110412	0.953653	Kidney
Ier5	1.03955	0.953375	Kidney
Rsad2	0.20443	0.953283	Kidney
Insig1	0.792453	0.952757	Kidney
Psme4	-0.272723	-0.951356	Kidney
Serpinb6b	0.308684	0.950634	Kidney
Sbno2	0.352006	0.950199	Kidney
Esyt1	-0.039604	0.9483	Kidney
Slc17a3	-0.161647	-0.948052	Kidney
Ppid	-0.573962	-0.947545	Kidney
Hnf4aos	-0.416188	-0.94751	Kidney
Idh1	-0.371834	-0.946878	Kidney
Pex2	-0.174649	-0.945788	Kidney
Hyal1	1.03075	0.945769	Kidney
Zfp395	0.717424	0.945512	Kidney
Thrsp	0.804939	0.944839	Kidney
Mpped2	0.107674	-0.944699	Kidney
Akirin2	-0.529299	-0.944024	Kidney
Hmx2	-1.26068	-0.940502	Kidney
2210011C24Rik	0.954993	0.939977	Kidney
Atp6v1c2	-0.817209	-0.939855	Kidney
Pkmyt1	-0.133545	0.938989	Kidney
Gpd2	-0.517033	-0.938408	Kidney
Spp2	-0.745439	-0.937501	Kidney
Cd248	-0.423119	0.937238	Kidney
Spats2l	-0.747985	-0.936984	Kidney
Ptgds	0.541261	0.935913	Kidney
Elovl2	-0.0783608	-0.935892	Kidney
Med14	-0.0822885	-0.935768	Kidney
Rgs11	0.384432	0.935346	Kidney
Ivns1abp	-0.266995	-0.935234	Kidney
Tmsb4x	0.0137761	0.933611	Kidney
Evl	-0.112739	0.933432	Kidney
Aasdhppt	-0.247069	-0.9327	Kidney
Acy3	-0.44266	-0.932368	Kidney
Rtn4r	1.05595	0.930809	Kidney
Lrp1	0.487799	0.930173	Kidney
Hsd3b2	-0.103219	-0.929746	Kidney
Ctsk	-0.131065	0.929458	Kidney
Matn2	0.325306	0.927718	Kidney
Ak4	-0.369133	-0.927291	Kidney
Ppp6c	-0.122141	-0.926749	Kidney
Mbl1	1.38346	0.926447	Kidney
Adamtsl5	0.663889	0.924079	Kidney
Abcg2	-0.24165	-0.923186	Kidney
Abca7	0.327128	0.922033	Kidney
Bgn	0.443825	0.921558	Kidney
Vps50	-0.567615	-0.921026	Kidney
Adar	0.234055	0.919097	Kidney
Arhgef19	0.707975	0.918421	Kidney
C2	0.166086	0.918417	Kidney
Pstk	-0.373221	-0.918168	Kidney
Parp10	0.100088	0.917715	Kidney
Skiv2l2	-0.274808	-0.917677	Kidney
Slc7a13	-0.481819	-0.917063	Kidney
D930048N14Rik	0.947096	0.916729	Kidney
Dpyd	0.293832	-0.916652	Kidney
Rad9a	0.209961	0.916514	Kidney
Pah	-0.309329	-0.913595	Kidney
Sms	-0.150822	-0.912519	Kidney
Aqp4	0.761572	0.9117	Kidney
Trafd1	-0.129329	0.911612	Kidney
Ap1s3	-0.886758	-0.911366	Kidney
Pank1	-0.205874	-0.908782	Kidney
Agps	-0.32597	-0.908178	Kidney
Rpl38	0.541549	0.90615	Kidney
Prkag3	0.667867	0.906032	Kidney
Akr1c14	-0.0503881	-0.90586	Kidney
Snx2	-0.500687	-0.903275	Kidney
Flywch1	0.97443	0.902956	Kidney
Serping1	-0.0156858	0.902927	Kidney
Epb41l3	-0.45704	-0.899204	Kidney
Copb1	-0.761056	-0.898142	Kidney
Sypl	-0.309152	-0.897903	Kidney
Gadd45b	0.462904	0.897812	Kidney
Tapt1	-0.455757	-0.896796	Kidney
Tmem87b	-0.20148	-0.896108	Kidney
Emp3	0.295428	0.89462	Kidney
Il15	-0.754143	-0.894568	Kidney
Nfkbil1	0.407043	0.894431	Kidney
Pgrmc1	-0.492063	-0.894086	Kidney
Galnt3	-0.116784	-0.894074	Kidney
Lgalsl	0.922073	0.893947	Kidney
G6pc	1.14136	0.893126	Kidney
Atoh8	-0.923019	-0.893105	Kidney
S100a6	-0.0930881	0.892998	Kidney
Adgrl4	0.591137	0.892953	Kidney
Gm13889	0.313102	0.891503	Kidney
Chac2	-0.318714	-0.886024	Kidney
Def6	0.429673	0.885983	Kidney
Slc25a24	0.000353776	0.885708	Kidney
Jam2	0.960485	0.885564	Kidney
Sec61a2	-0.0539879	-0.884572	Kidney
Zrsr2	0.56708	0.88141	Kidney
Osr2	-1.0236	-0.881196	Kidney
Gna14	-0.391688	-0.879107	Kidney
1810013L24Rik	-0.493591	-0.877338	Kidney
Smpdl3a	-0.17421	-0.877186	Kidney
Wee1	-0.0489045	-0.876991	Kidney
Tpk1	-0.410151	-0.876372	Kidney
Lpar3	-0.396983	-0.875575	Kidney
Nfkb2	0.0716453	0.874478	Kidney
Letm2	0.330797	0.874202	Kidney
Tnfrsf12a	0.522495	0.873309	Kidney
Rnase4	0.402176	0.873167	Kidney
Endou	0.195564	0.871492	Kidney
Car14	-0.965504	-0.871307	Kidney
Pcmtd2	-0.303119	-0.870318	Kidney
Tmem59	-0.340364	-0.869954	Kidney
Dnajc12	-0.213709	-0.869175	Kidney
Ifih1	-0.130859	0.868289	Kidney
Kdm1b	-0.476377	-0.868185	Kidney
Cldn1	0.267751	0.867231	Kidney
Hibch	-0.290221	-0.866959	Kidney
Mtrf1	-0.533569	-0.866854	Kidney
Il33	0.53851	0.866554	Kidney
Glt8d1	-0.419667	-0.865278	Kidney
Sucla2	-0.0651979	-0.865003	Kidney
Hoxd8	-0.660388	-0.864959	Kidney
Zfp7	-0.6597	-0.864947	Kidney
Immp1l	-0.132315	-0.864711	Kidney
B4galt5	-0.238875	-0.86465	Kidney
Pdia3	-0.3217	-0.864113	Kidney
Elf4	0.291676	0.863551	Kidney
Cpsf4	0.540485	0.863416	Kidney
Them6	0.273872	0.86323	Kidney
Gpm6a	-0.0341297	-0.86283	Kidney
Dhrs7	0.175428	0.861285	Kidney
Plekho1	0.120221	0.859845	Kidney
Rbbp7	-0.484026	-0.859318	Kidney
Map3k5	1.01639	0.859162	Kidney
Lrp2	-0.108203	-0.858807	Kidney
Egfr	0.48077	0.858622	Kidney
Jagn1	-0.154101	-0.857323	Kidney
Sypl2	-0.461187	-0.856547	Kidney
Rgs19	0.429127	0.856388	Kidney
Snx4	-0.242156	-0.85628	Kidney
Nepn	-0.114942	-0.856196	Kidney
Acot12	-0.313566	-0.855888	Kidney
Cr1l	-0.542962	-0.855872	Kidney
Cdk19	0.729956	0.855596	Kidney
Cbr1	-0.0168209	0.855006	Kidney
St3gal1	0.320777	0.854911	Kidney
Rnf138	-0.147328	-0.854415	Kidney
Ceacam2	0.419704	0.854383	Kidney
Nudcd2	-0.339433	-0.852814	Kidney
Zfp830	-0.269054	-0.852706	Kidney
Atp2c1	-0.302784	-0.852198	Kidney
Rasl11a	0.493198	0.851497	Kidney
Dnajb12	-0.414284	-0.851466	Kidney
Ralgapa1	-0.0371777	-0.851422	Kidney
Kcne1	-0.965534	-0.851227	Kidney
Clk1	-0.747382	-0.850572	Kidney
Pinx1	0.916796	0.850429	Kidney
Arf4	-0.510061	-0.84987	Kidney
Uap1	-0.461461	-0.848868	Kidney
Anxa2	0.282596	0.847922	Kidney
Abcd3	0.0871787	-0.8476	Kidney
Zc3hav1	0.553781	0.847347	Kidney
Vdac2	-0.504151	-0.846386	Kidney
Mrps31	-0.0626914	-0.845706	Kidney
Fam92a	-0.531949	-0.844484	Kidney
Pla2g7	0.0935802	0.843785	Kidney
Gramd4	0.807494	0.843764	Kidney
Trappc8	-0.485011	-0.843329	Kidney
Ptpn6	0.293374	0.842296	Kidney
Lgals6	0.799513	0.840958	Kidney
Gtpbp4	-0.438977	-0.840407	Kidney
Emb	-0.767245	-0.839698	Kidney
Nr6a1	0.530038	0.83969	Kidney
Acsm5	-0.380685	-0.838208	Kidney
Upp1	0.540033	0.837384	Kidney
C1qtnf1	-0.0247726	0.835939	Kidney
Pum2	-0.198461	-0.835616	Kidney
Etnppl	0.767152	0.835554	Kidney
Crbn	-0.316053	-0.833955	Kidney
Prkra	-0.708501	-0.832989	Kidney
Vps13b	0.11196	-0.832556	Kidney
Hes6	-0.603569	-0.832226	Kidney
Atp6v1b1	-0.777549	-0.831749	Kidney
Srsf2	-0.287296	-0.830968	Kidney
Dkk3	0.158203	0.830351	Kidney
Tnxb	0.450637	0.830049	Kidney
Nbdy	-0.421331	-0.830015	Kidney
Abcb1a	-0.113424	0.829829	Kidney
Slc2a2	-0.254375	-0.829513	Kidney
Ly6c1	0.132026	0.82932	Kidney
Bcl2	0.284653	0.82824	Kidney
Inip	0.100445	0.827269	Kidney
Klf6	0.272168	0.827211	Kidney
Gmip	0.26609	0.827075	Kidney
Slc12a6	-0.352035	-0.826732	Kidney
Dab2	0.0124681	-0.826417	Kidney
Igf2bp1	1.06976	0.82552	Kidney
Plec	0.0989089	0.825516	Kidney
Etfrf1	-0.0264479	-0.82515	Kidney
Wls	-0.442343	-0.824452	Kidney
Sh3bp2	-0.41771	-0.823728	Kidney
Rab6a	-0.239407	-0.823682	Kidney
Epb41l4b	-0.599691	-0.82363	Kidney
Gm853	-0.0366245	-0.822661	Kidney
Impdh1	-0.0809818	0.822642	Kidney
Nt5c3	-0.100545	-0.822384	Kidney
Prelp	-0.0750445	0.818472	Kidney
Nsdhl	-0.430338	-0.817622	Kidney
Wdr61	-0.197453	-0.817503	Kidney
Dnajb9	-0.597883	-0.817481	Kidney
Acat3	0.827122	0.817455	Kidney
F13b	-0.169712	-0.817085	Kidney
Ube2g1	-0.192707	-0.816897	Kidney
Egln3	0.740752	0.816676	Kidney
Cldn8	-0.388344	-0.816077	Kidney
Ube2d3	-0.20842	-0.815954	Kidney
Gm11423	-0.992371	-0.814501	Kidney
Cckar	0.10176	-0.814321	Kidney
Nr2f1	0.620246	0.813806	Kidney
Zcchc24	0.321019	0.813541	Kidney
Mllt11	-0.323598	-0.813204	Kidney
Cnih1	-0.495465	-0.813061	Kidney
Nox4	0.254752	-0.811099	Kidney
Srr	-0.349669	-0.810859	Kidney
Rps27rt	0.314546	0.810282	Kidney
Ndufaf5	-0.591475	-0.809675	Kidney
Frem2	-0.734867	-0.809376	Kidney
Acadm	-0.416844	-0.809205	Kidney
Mtfmt	-0.461547	-0.808899	Kidney
Tmem64	-0.593418	-0.808181	Kidney
Wwp1	-0.032184	-0.807316	Kidney
Cndp1	-0.13971	-0.806574	Kidney
Spns3	0.675429	0.806467	Kidney
Slc9a6	-0.364436	-0.806247	Kidney
Ube2e1	-0.399959	-0.805937	Kidney
Pip4k2a	0.673119	0.805645	Kidney
Slc25a13	-0.263769	-0.804533	Kidney
Akt3	0.707906	0.804157	Kidney
Dnajb6	-0.18441	-0.80404	Kidney
Isoc2b	-0.438581	-0.803952	Kidney
Ahcyl1	-0.171996	-0.803377	Kidney
Osgin1	-0.661711	-0.802797	Kidney
Gatm	-0.0451163	-0.802162	Kidney
Gnpda2	-0.486642	-0.801267	Kidney
Axl	0.102199	0.801157	Kidney
Arrdc2	0.517887	0.799768	Kidney
Zfr	0.182111	-0.799704	Kidney
Ints2	-0.113175	-0.798999	Kidney
Fyn	-0.245873	0.798437	Kidney
Mogat1	0.0960919	-0.797977	Kidney
Dkk2	0.936639	0.79797	Kidney
Rps27	0.30133	0.797252	Kidney
Crym	-0.435208	-0.796853	Kidney
Insrr	-0.992197	-0.796623	Kidney
Kansl1l	-0.0501833	-0.79601	Kidney
Wdr20	-0.673929	-0.795103	Kidney
Foxred2	0.265826	0.794472	Kidney
Ccnd1	0.24287	0.794141	Kidney
Smim19	-0.30748	-0.794031	Kidney
Nmrk1	-0.375901	-0.793744	Kidney
Gpr155	0.347292	-0.793206	Kidney
Foxi1	-0.725318	-0.793189	Kidney
Tsr1	0.260698	0.793029	Kidney
Rpp40	-0.00480499	-0.791949	Kidney
Cfl2	-0.37001	-0.791041	Kidney
Tcirg1	0.284368	0.790552	Kidney
Itpr3	0.301372	0.789486	Kidney
Pigx	-0.726284	-0.789167	Kidney
Slc16a12	-0.103862	-0.788894	Kidney
Kpna4	-0.198312	-0.787838	Kidney
Qprt	-0.973152	-0.786064	Kidney
Pdss1	-0.5265	-0.785817	Kidney
Vdac3	-0.486719	-0.784034	Kidney
Cyp4a12b	0.0365245	0.783868	Kidney
Dpysl3	-0.11174	0.783673	Kidney
Clcn3	0.166747	-0.782639	Kidney
Cyp2d9	0.752453	0.782548	Kidney
Pfn2	-0.267933	-0.782375	Kidney
Egf	-0.433704	-0.782297	Kidney
Nudt7	-0.678083	-0.781249	Kidney
Errfi1	-0.0549813	-0.781005	Kidney
Slc4a4	-0.250767	-0.780694	Kidney
Pex11g	-0.392971	-0.780413	Kidney
Hsd11b2	-0.488052	-0.780088	Kidney
Celf2	0.444637	0.779687	Kidney
Mtx2	-0.274753	-0.779309	Kidney
Tbkbp1	-0.0966496	0.779282	Kidney
Naa50	-0.193643	-0.779075	Kidney
Vapa	-0.224793	-0.778882	Kidney
Fdx1	-0.448348	-0.777997	Kidney
Mep1b	-0.274744	-0.777781	Kidney
Bmp6	0.466455	0.777423	Kidney
Arhgef3	0.515192	0.776858	Kidney
Nat8f6	-0.584228	-0.776489	Kidney
Fabp3	-0.686665	-0.775271	Kidney
Afm	-0.4889	-0.775024	Kidney
Flna	0.0671705	0.774927	Kidney
Gm2002	0.140428	0.774906	Kidney
Il11ra2	0.140428	0.774906	Kidney
Gm13305	0.140428	0.774906	Kidney
Lclat1	-0.702475	-0.77484	Kidney
H2-T22	0.00145563	0.774067	Kidney
Slc43a3	0.0211445	0.773952	Kidney
Slc25a33	-0.720432	-0.77363	Kidney
Mgst1	0.311835	0.772284	Kidney
Eng	0.264016	0.771583	Kidney
Arl6	-0.579025	-0.771468	Kidney
Galc	-0.14637	-0.771371	Kidney
Gatsl3	-0.563084	-0.770695	Kidney
Wdr72	-0.29177	-0.769994	Kidney
Ptp4a3	0.340537	0.769959	Kidney
Col27a1	0.841023	0.769397	Kidney
Rcn3	0.384687	0.768733	Kidney
Sdc1	0.613326	0.767769	Kidney
Ddit4l	0.923228	0.7672	Kidney
Ggt6	0.667255	0.767197	Kidney
Slc35g1	-0.558226	-0.766394	Kidney
Pecr	-0.409845	-0.76565	Kidney
Mrps30	-0.183944	-0.763718	Kidney
Zbtb11os1	-0.535174	-0.762101	Kidney
Creld2	0.934571	0.761569	Kidney
Hpd	0.834468	0.761479	Kidney
Stxbp5l	-0.282666	-0.761103	Kidney
Phf21a	0.551683	0.76099	Kidney
Larp4b	-0.249009	-0.760531	Kidney
Fus	-0.912498	-0.760266	Kidney
Art4	0.369592	0.760141	Kidney
Rnf115	-0.273284	-0.760069	Kidney
Phlda3	0.32878	0.759617	Kidney
Pex3	-0.194053	-0.759391	Kidney
Aqp11	-0.121102	-0.758546	Kidney
Atp11b	-0.661991	-0.757592	Kidney
Ube2d2a	-0.294899	-0.757578	Kidney
Mat2b	-0.212834	-0.756787	Kidney
Xpnpep2	-1.00986	-0.756232	Kidney
Ndfip2	-0.443358	-0.756171	Kidney
Fblim1	-0.38048	0.755794	Kidney
Tceal8	-0.434972	-0.755687	Kidney
Ogfr	0.241929	0.755673	Kidney
H2-T9	-0.0263359	0.755268	Kidney
Nmi	-0.0136901	0.754464	Kidney
Abi1	-0.188895	-0.753844	Kidney
Marf1	0.581715	0.75359	Kidney
Gigyf1	0.612401	0.752549	Kidney
Psme1	-0.127022	0.752532	Kidney
Tomm20	-0.268217	-0.752028	Kidney
Anks6	0.180215	0.750282	Kidney
Pisd-ps1	0.604514	0.750047	Kidney
Adhfe1	-0.237083	-0.749354	Kidney
Ddx3x	-0.157397	-0.748799	Kidney
Lnx2	0.577482	0.748539	Kidney
Sptssa	-0.183698	-0.748483	Kidney
Pmpcb	-0.00556744	-0.747542	Kidney
Phlpp2	-0.647395	-0.746567	Kidney
Tbck	-0.517551	-0.746288	Kidney
Armc1	-0.420981	-0.745849	Kidney
Clpx	1.04157	0.745054	Kidney
Fam120a	-0.150474	-0.744906	Kidney
Gstm4	-0.804873	-0.744161	Kidney
Yif1a	-0.468285	-0.743737	Kidney
Psmd14	-0.0819928	-0.743513	Kidney
S100g	-0.593482	-0.743126	Kidney
Slc18a1	0.0839041	-0.742985	Kidney
Cyp2d22	0.0667095	0.742639	Kidney
Plekhg5	0.584523	0.74157	Kidney
Mthfr	0.604924	0.739628	Kidney
Odc1	0.200339	-0.739523	Kidney
Tlr12	0.694439	0.738542	Kidney
Cyp2d26	-1.37557	-0.737265	Kidney
Irf2bp2	0.531985	0.737104	Kidney
Yipf5	-0.404398	-0.736999	Kidney
Apba3	-0.488586	-0.736449	Kidney
Eif4a2	-0.36334	-0.736426	Kidney
Cpne4	-0.198001	-0.736036	Kidney
Plat	0.361529	0.735924	Kidney
Fam69a	-0.501973	-0.735343	Kidney
Hopx	-0.61953	-0.734522	Kidney
Setd6	-0.307692	-0.734035	Kidney
Erbb2	0.290309	0.733991	Kidney
Akap8l	0.767715	0.733712	Kidney
Rhog	0.148573	0.733213	Kidney
Aldh6a1	0.154897	-0.733161	Kidney
Mrps10	-0.171481	-0.733059	Kidney
Car15	-0.615493	-0.732258	Kidney
Srd5a1	0.0695535	-0.731512	Kidney
Flt1	1.04123	0.731064	Kidney
Pex19	-0.468453	-0.730575	Kidney
Nr1h4	-0.22267	-0.730195	Kidney
Crip1	0.0412853	0.729464	Kidney
Ubiad1	-0.239798	-0.728621	Kidney
Fnta	-0.518702	-0.727764	Kidney
Hoga1	-0.338161	-0.72768	Kidney
Cyp2j11	-0.716634	-0.726368	Kidney
Uchl5	-0.187182	-0.726259	Kidney
Sucnr1	-0.341508	-0.725932	Kidney
BC037034	0.410887	0.725239	Kidney
Capg	-0.127181	0.725205	Kidney
Kcnj10	-1.13095	-0.724469	Kidney
Ctbs	-0.352287	-0.724436	Kidney
Tet2	1.04873	0.724026	Kidney
0610040F04Rik	0.516572	0.723671	Kidney
Crybg1	0.485568	0.723211	Kidney
Vps35	0.100275	-0.722755	Kidney
Maip1	-0.285589	-0.722025	Kidney
Dpy30	-0.369721	-0.721566	Kidney
Plcd3	0.355525	0.721476	Kidney
Jam3	0.409683	0.721462	Kidney
Zswim7	-0.497651	-0.721348	Kidney
Eif4e	-0.222519	-0.721049	Kidney
Ufsp1	-0.324612	-0.72074	Kidney
Gk	-0.0740666	-0.719768	Kidney
Unc50	-0.522724	-0.719757	Kidney
Mtus1	-0.303622	-0.719756	Kidney
Clcn6	0.357792	0.719089	Kidney
Ace	0.0507951	-0.718572	Kidney
Eif4g2	0.0486618	-0.718209	Kidney
Pml	-0.140076	0.717593	Kidney
Gls	-0.0580711	-0.717094	Kidney
Fam160b2	0.513616	0.716901	Kidney
Mnt	0.655431	0.716485	Kidney
Tcp1	-0.284749	-0.715041	Kidney
Ccdc114	0.505632	0.714485	Kidney
Enpp4	-0.688069	-0.714267	Kidney
AI314278	0.303296	0.714105	Kidney
Echdc1	-0.221889	-0.714083	Kidney
Slc4a9	-0.77378	-0.713574	Kidney
Grk2	0.15512	0.713469	Kidney
Akr1e1	-0.496145	-0.713144	Kidney
Dcaf15	0.331768	0.712835	Kidney
Mtss1	-0.127473	-0.711845	Kidney
Cyp2j5	-0.216005	-0.7115	Kidney
Mvp	0.118922	0.711368	Kidney
Fam83g	0.734726	0.711091	Kidney
Rars2	-0.119609	-0.710492	Kidney
Tram1	0.0573298	-0.710456	Kidney
Tbc1d2b	0.522537	0.710212	Kidney
Cmpk1	-0.204489	-0.709523	Kidney
Mrps2	-0.265698	-0.709458	Kidney
Nptn	-0.393599	-0.708993	Kidney
Tmem185b	-0.303089	-0.708174	Kidney
Rras2	-0.300277	-0.707788	Kidney
Spsb4	0.856425	0.707654	Kidney
Qrsl1	-0.705015	-0.706785	Kidney
Hmgn3	-0.860513	-0.706576	Kidney
Arhgef10l	0.788042	0.706057	Kidney
Ankrd13b	0.38288	0.705515	Kidney
Hacd2	-0.274038	-0.704905	Kidney
Msn	0.45184	0.704311	Kidney
Mgll	0.0889434	0.704164	Kidney
Rgl2	0.238639	0.70349	Kidney
Cul3	-0.29993	-0.703178	Kidney
Abhd3	-0.282007	-0.702714	Kidney
Inmt	0.0845929	-0.702221	Kidney
Ltc4s	0.209405	0.701594	Kidney
Ndufaf1	-0.63856	-0.699673	Kidney
Avl9	-0.130906	-0.698953	Kidney
Irx2	-0.710913	-0.698919	Kidney
Naa40	0.677148	0.697996	Kidney
C1galt1c1	-0.558686	-0.697499	Kidney
Zc3h14	-0.368335	-0.695914	Kidney
Llgl2	0.643715	0.694166	Kidney
Slc25a35	-0.44009	-0.693686	Kidney
Tgm2	0.362587	0.693413	Kidney
Pgk1	-0.30862	-0.693398	Kidney
Cerk	0.315929	0.693211	Kidney
Myd88	0.224727	0.693159	Kidney
Ccnh	-0.0124467	-0.693095	Kidney
Cldn10	-0.151562	-0.691804	Kidney
Capza2	-0.243852	-0.69102	Kidney
Cnot6	-0.15311	-0.690952	Kidney
Zhx1	-0.175185	-0.69047	Kidney
Sf3b1	-0.00803729	-0.689851	Kidney
Ifi35	-0.102633	0.689846	Kidney
Cnn2	0.00512527	0.689305	Kidney
Tmem86a	-1.09003	-0.689223	Kidney
Klhl24	0.20736	-0.689197	Kidney
Lgals9	0.106109	0.68857	Kidney
Aifm3	-0.161423	-0.688528	Kidney
Atp5f1	-0.147501	-0.688426	Kidney
Srsf1	-0.347143	-0.687422	Kidney
Crispld2	0.302661	0.686791	Kidney
Mpv17l	-0.118946	-0.68643	Kidney
Slc7a1	-0.379414	0.686358	Kidney
Ipp	-0.571193	-0.686276	Kidney
Med7	-0.373178	-0.684947	Kidney
Boc	0.0598269	0.684793	Kidney
Slc30a6	-0.586847	-0.684576	Kidney
Cyp2j13	0.267542	-0.684379	Kidney
0610009L18Rik	-0.276261	-0.684196	Kidney
Cdkn1c	0.823665	0.683901	Kidney
Ppp2ca	-0.163587	-0.68375	Kidney
Nudt8	-0.261943	-0.683243	Kidney
Srd5a3	-0.759752	-0.682143	Kidney
Arvcf	0.437481	0.680053	Kidney
Abhd8	0.662078	0.679937	Kidney
Txnl1	-0.0669007	-0.679832	Kidney
Ugp2	-0.076804	-0.679463	Kidney
Myo1e	-0.00356909	0.679402	Kidney
Parp16	0.332368	0.678453	Kidney
Gm15217	-0.0247527	-0.678055	Kidney
Fuca2	-0.0258102	-0.677952	Kidney
Nol12	0.370705	0.677833	Kidney
Yipf4	-0.0814289	-0.677705	Kidney
Scyl3	-0.0018793	-0.677546	Kidney
Aqp7	-0.570288	-0.677247	Kidney
Tagln	0.195973	0.676979	Kidney
Pitpnm1	-0.311022	0.676683	Kidney
Zc3h4	0.507404	0.676006	Kidney
Trim63	0.673136	0.675866	Kidney
H2-T10	-0.324906	0.674869	Kidney
Kmo	-0.523087	-0.673973	Kidney
Spns2	0.646461	0.673753	Kidney
Irx1	-0.424245	-0.673511	Kidney
Id1	-0.479145	-0.673016	Kidney
Mmrn2	0.208402	0.672064	Kidney
Tmx1	-0.545395	-0.671754	Kidney
Thyn1	-0.723276	-0.671453	Kidney
Ndufa4	-0.287982	-0.671294	Kidney
Tmem25	-0.360207	-0.67091	Kidney
Tmie	0.169072	0.67063	Kidney
Galnt10	0.0356116	0.669702	Kidney
Pitpnm2	0.140441	0.669687	Kidney
Smad3	0.0624137	0.669361	Kidney
Sipa1	-0.0701488	0.669228	Kidney
Slfn5	0.458408	0.669129	Kidney
Mcm6	0.249776	0.668475	Kidney
Sirpa	0.219702	0.668241	Kidney
Tmem175	-0.108146	-0.666936	Kidney
Tmem243	-0.21961	-0.666475	Kidney
Marcks	0.508071	0.666427	Kidney
Cxcl16	-0.102924	0.66607	Kidney
Sat2	-0.280608	-0.665522	Kidney
Dync1h1	0.352802	0.665086	Kidney
Rgs12	0.641463	0.664258	Kidney
Psma1	-0.359847	-0.663587	Kidney
Rnf181	-0.500517	-0.663442	Kidney
Rfesd	-0.0566285	-0.663183	Kidney
Pi4k2a	0.715166	0.662759	Kidney
Rin3	0.453451	0.661777	Kidney
Stk35	-0.366757	-0.660341	Kidney
Capn5	-0.017062	0.660206	Kidney
Ggct	-0.084318	-0.65977	Kidney
Dkc1	0.0563483	0.659497	Kidney
Tomm70a	0.208978	-0.659415	Kidney
Etfa	-0.0368303	-0.659097	Kidney
Tmem39a	-0.492429	-0.658842	Kidney
Fstl3	0.286256	0.657839	Kidney
Phldb3	0.211856	0.657593	Kidney
Cdo1	-0.460729	-0.657544	Kidney
Lifr	0.0293337	-0.657473	Kidney
Kti12	-0.754918	-0.657175	Kidney
Acad9	-0.284377	-0.655908	Kidney
Scnn1b	-0.754879	-0.654652	Kidney
Mfsd4b5	0.818638	0.654487	Kidney
Efnb1	0.576413	0.654445	Kidney
Slc51b	0.890644	0.654254	Kidney
Malsu1	-0.593509	-0.653536	Kidney
Npnt	0.536418	0.653402	Kidney
Hivep2	0.43691	0.653386	Kidney
Plekhm2	0.37938	0.652798	Kidney
Phyhipl	-0.251516	-0.652569	Kidney
Actr10	-0.271878	-0.652008	Kidney
Tomm5	-0.471176	-0.652003	Kidney
Sdhd	-0.514699	-0.651949	Kidney
Pdhb	-0.391178	-0.651872	Kidney
Ugt3a2	-0.212022	-0.651579	Kidney
Tef	-0.596923	-0.649539	Kidney
Stx2	0.507992	0.649213	Kidney
Polr2g	-0.924213	-0.649185	Kidney
Pts	-0.470092	-0.649063	Kidney
Banp	-0.767853	-0.648472	Kidney
Ginm1	-0.394921	-0.648318	Kidney
Cbfa2t3	0.0992344	0.648078	Kidney
Gimap1	0.540903	0.647674	Kidney
Zfp821	0.127953	0.647651	Kidney
Slc34a3	-0.407613	-0.646073	Kidney
Micu2	-0.264983	-0.644793	Kidney
Cyp2c23	0.891946	0.644557	Kidney
Galnt1	-0.0440472	-0.644544	Kidney
Spry1	0.567844	0.644401	Kidney
Gopc	-0.0271957	-0.644263	Kidney
Cnot4	-0.21521	-0.64423	Kidney
Larp1b	-0.140321	-0.644189	Kidney
Hoxa9	-0.11689	-0.643502	Kidney
G0s2	0.794009	0.643359	Kidney
Ywhaz	-0.144101	-0.643085	Kidney
Lfng	-0.403986	0.642269	Kidney
Vill	0.0249715	-0.641954	Kidney
Lpin1	-0.317171	-0.641916	Kidney
Zhx2	0.296221	0.64175	Kidney
Tecpr1	0.354654	0.640405	Kidney
Lmbr1l	0.0451328	0.640037	Kidney
Tmed2	-0.307231	-0.639885	Kidney
Upf1	0.453547	0.639637	Kidney
Phyh	-0.0923333	-0.639491	Kidney
Gspt1	-0.101991	-0.639472	Kidney
Hnrnpk	-0.225989	-0.63898	Kidney
Amotl2	0.589003	0.638621	Kidney
Diaph1	0.324197	0.638324	Kidney
Atp5s	-0.801281	-0.637711	Kidney
Tmem128	-0.199962	-0.636561	Kidney
Spata13	0.342002	0.635155	Kidney
Foxp1	0.540472	0.634903	Kidney
Rbmx	-0.661218	-0.634726	Kidney
Lyrm4	-0.113346	-0.63427	Kidney
Gcnt1	0.0460623	-0.633678	Kidney
Uqcrc2	-0.350633	-0.633024	Kidney
Kifc3	0.559564	0.632634	Kidney
Lactb2	0.0839422	-0.632202	Kidney
Hotairm1	0.643073	0.632132	Kidney
Coq8a	0.60638	0.631666	Kidney
Pde9a	0.513453	0.631522	Kidney
Hsd17b11	0.0922383	-0.631288	Kidney
Iqsec1	0.329296	0.631225	Kidney
Ezh1	0.459488	0.630605	Kidney
Mgat2	-0.0106293	-0.630462	Kidney
Stradb	-0.473543	-0.630186	Kidney
Sfpq	-0.587057	-0.630084	Kidney
Mfsd14b	-0.237641	-0.628507	Kidney
Decr1	-0.182489	-0.627773	Kidney
Arhgef2	0.0565804	0.627559	Kidney
Rab11a	-0.141306	-0.626675	Kidney
Nat8f1	-0.024465	-0.626357	Kidney
Tnrc6a	0.335883	0.626093	Kidney
Anxa6	-0.199069	0.626092	Kidney
Mrpl50	-0.137931	-0.62509	Kidney
Pafah1b1	-0.308731	-0.624978	Kidney
Dnajc7	0.326264	0.624334	Kidney
Fn3k	-0.363585	-0.624254	Kidney
Slc22a2	-0.174697	-0.624079	Kidney
Tmem184b	0.223371	0.623278	Kidney
Rbbp4	-1.01035	-0.623182	Kidney
Bcl2l1	0.423542	0.62279	Kidney
Rps24	0.269179	0.62275	Kidney
Cops5	-0.211686	-0.622657	Kidney
Gramd1a	0.257771	0.622478	Kidney
Hprt	-0.396747	-0.622264	Kidney
Pex7	-0.301193	-0.621657	Kidney
Lsm1	-0.332701	-0.621441	Kidney
St13	0.836658	0.62059	Kidney
Gse1	0.43407	0.619953	Kidney
Eef1akmt1	-1.08986	-0.619563	Kidney
Rab34	-0.380858	-0.619301	Kidney
Plaa	-0.148561	-0.618818	Kidney
Npm3-ps1	-0.702912	-0.618487	Kidney
Atg3	-0.0227349	-0.618446	Kidney
Tmem9	-0.419186	-0.618007	Kidney
Zfp148	-0.162293	-0.617697	Kidney
Scn4b	-0.182641	-0.617356	Kidney
Abcc5	-0.103715	0.615674	Kidney
Abhd5	-0.375776	-0.615421	Kidney
Atp6v1h	-0.32409	-0.615216	Kidney
F2r	0.169202	0.614786	Kidney
Lama2	0.371997	0.614573	Kidney
Cript	-0.359626	-0.614417	Kidney
Mrpl41	-0.614492	-0.61371	Kidney
Mrpl15	-0.365912	-0.613668	Kidney
Kbtbd11	0.388162	0.612992	Kidney
Tango2	-0.298824	-0.612826	Kidney
Txndc15	-0.183183	-0.612615	Kidney
Cgn	0.444716	0.612183	Kidney
Dlat	-0.0990659	-0.611884	Kidney
Zfhx2	0.484209	0.611845	Kidney
Dcun1d5	-0.0462354	-0.609342	Kidney
Arpc5	-0.417173	-0.609227	Kidney
Lage3	-0.293042	-0.609047	Kidney
Rnf19b	0.168669	0.60874	Kidney
Mfge8	0.316483	0.608494	Kidney
Agpat1	0.90865	0.608424	Kidney
Actb	0.299539	0.608149	Kidney
Ccnd2	-0.54335	0.606442	Kidney
Slc45a3	0.745406	0.60577	Kidney
Commd2	-0.468104	-0.605379	Kidney
Mcat	-0.286391	-0.604841	Kidney
Oxct1	-0.214034	-0.603746	Kidney
Kri1	0.457296	0.602708	Kidney
Hsd3b3	0.0644927	-0.602573	Kidney
Calml4	-0.420906	-0.602377	Kidney
Tmem199	-0.161297	-0.602193	Kidney
Rnft1	-0.229496	-0.601716	Kidney
Ckmt1	-0.798239	-0.601452	Kidney
Syap1	-0.166626	-0.600767	Kidney
Gas6	0.318388	0.599888	Kidney
Ndufaf4	-0.410697	-0.599453	Kidney
Cyb561d2	-0.228412	-0.599255	Kidney
Rpl13	0.665318	0.5992	Kidney
Pnrc2	-0.37795	-0.599074	Kidney
Anxa4	-0.237791	-0.598806	Kidney
Canx	0.112132	-0.598503	Kidney
Ngef	0.506228	0.598242	Kidney
Slc27a2	-0.0767659	-0.59823	Kidney
Sdc2	-0.286921	-0.597856	Kidney
Sec22b	-0.236881	-0.597436	Kidney
Thnsl2	-0.3957	-0.597078	Kidney
D10Wsu102e	-0.450648	-0.59649	Kidney
Tm9sf3	0.0354411	-0.595513	Kidney
Hmgcs1	-0.318579	-0.595455	Kidney
Slc6a6	0.52567	0.595013	Kidney
Mal	-0.56795	-0.59468	Kidney
Akap2	0.338874	0.594091	Kidney
Tie1	0.178151	0.593933	Kidney
Asb9	-0.458243	-0.593837	Kidney
Alpl	0.0557442	0.593362	Kidney
Mocs2	-0.431937	-0.593213	Kidney
Umad1	0.0523548	-0.59316	Kidney
Plekhb2	-0.229757	-0.592911	Kidney
Kl	-0.268128	-0.591957	Kidney
Ehd4	0.228824	0.59142	Kidney
Tmem203	-0.234748	-0.590871	Kidney
St8sia1	-0.125803	-0.590801	Kidney
Cfap36	-0.642803	-0.589179	Kidney
Zfp692	0.35975	0.589051	Kidney
Alg14	-0.277498	-0.58856	Kidney
Ube2o	0.392561	0.588157	Kidney
Lrrc45	0.400957	0.587636	Kidney
Pakap	0.344641	0.587209	Kidney
Scd2	-0.324121	-0.587163	Kidney
Smim5	-0.327718	-0.586929	Kidney
Ino80d	0.579554	0.586499	Kidney
Slmap	0.105642	-0.586474	Kidney
Uqcrfs1	-0.182359	-0.584924	Kidney
Morn2	-0.552822	-0.584775	Kidney
Tmem106b	-0.0760385	-0.584214	Kidney
Mrpl2	-0.355193	-0.583692	Kidney
Nudt1	-0.531949	-0.583451	Kidney
Prdx3	-0.324292	-0.582904	Kidney
1110032A03Rik	-0.104366	-0.582421	Kidney
Lgals3	-0.141254	0.58239	Kidney
Kctd10	0.229446	0.581736	Kidney
Ikbkg	-0.545237	-0.581498	Kidney
Sphk2	0.448788	0.580672	Kidney
Ppp1r2	-0.291861	-0.580523	Kidney
Slco2a1	0.16591	0.580206	Kidney
Pi4ka	-0.013412	-0.579521	Kidney
Fbxo8	0.0352916	-0.578478	Kidney
Snhg8	0.406851	0.578283	Kidney
Dram2	-0.261203	-0.57811	Kidney
Paip2	-0.130807	-0.577638	Kidney
Fbxo3	-0.269096	-0.576923	Kidney
Nt5e	0.905321	0.576637	Kidney
Me1	0.300587	-0.576587	Kidney
Samd1	0.28051	0.57589	Kidney
Hnrnpdl	-0.3848	-0.57515	Kidney
Mrpl18	-0.279672	-0.574715	Kidney
Adk	-0.371598	-0.574064	Kidney
Znfx1	0.39191	0.573614	Kidney
Elk3	0.382508	0.571942	Kidney
Hdhd2	-0.182576	-0.570461	Kidney
Top1mt	0.602679	0.570017	Kidney
Smim7	-0.327813	-0.569973	Kidney
Scrn3	0.229153	-0.569864	Kidney
Sra1	-0.321573	-0.56986	Kidney
Hmgn1	-0.0927783	-0.569747	Kidney
Adam9	0.00722769	-0.569143	Kidney
Nrbp2	0.0560322	0.568871	Kidney
Islr	-0.0276468	0.568421	Kidney
Rexo4	0.312437	0.568055	Kidney
Pex11b	-0.421232	-0.567933	Kidney
Hdac7	0.0554611	0.567612	Kidney
Cdk2ap1	-0.44291	-0.567583	Kidney
Sec23b	-0.189932	-0.567108	Kidney
Elovl7	-0.398136	-0.567056	Kidney
Pdf	-0.22335	-0.567048	Kidney
Bcas3	-0.364423	-0.566798	Kidney
Ghr	-0.150017	-0.566444	Kidney
Eif1ax	-0.252534	-0.566378	Kidney
Efna1	0.603588	0.565616	Kidney
Syt11	0.403571	0.565489	Kidney
Cmtm6	-0.256167	-0.56538	Kidney
Rpl14	0.440002	0.56515	Kidney
Csf1r	-0.156372	0.564872	Kidney
Nhp2	-0.207254	-0.563802	Kidney
Tmem126a	-0.161089	-0.563769	Kidney
Cfap20	-0.416786	-0.563413	Kidney
Tbc1d5	0.409672	0.562755	Kidney
Sppl3	0.0616283	0.562621	Kidney
Cry2	0.568328	0.561615	Kidney
Olfml3	-0.170105	0.560504	Kidney
Pla2g16	-0.124594	0.560478	Kidney
Mtch2	-0.0846501	-0.560167	Kidney
Id3	-0.432744	-0.560152	Kidney
Wtip	0.373491	0.559675	Kidney
Adgre5	0.383676	0.559089	Kidney
Ola1	-0.421741	-0.558399	Kidney
Prr5	0.290186	0.558127	Kidney
Smg9	0.245805	0.558126	Kidney
Slc6a18	0.445804	0.55792	Kidney
Tvp23b	-0.208981	-0.557699	Kidney
Zdhhc18	0.100878	0.557422	Kidney
Rhbg	-0.70343	-0.557228	Kidney
Fxyd4	-0.0948947	-0.556322	Kidney
Oxgr1	-0.573096	-0.556042	Kidney
2018-03-06	-0.194706	-0.555838	Kidney
Cfb	0.495458	0.555752	Kidney
H3f3a	-0.217073	-0.555287	Kidney
Dlgap4	0.111877	0.554022	Kidney
Noa1	0.00526958	-0.552882	Kidney
Rbm7	-0.492123	-0.550746	Kidney
Zmym3	0.601041	0.550548	Kidney
Atp6v1d	-0.330175	-0.549931	Kidney
Bicc1	0.340425	0.54824	Kidney
Psap	0.217063	0.548017	Kidney
Extl3	0.417834	0.547865	Kidney
Acad8	-0.116996	-0.547202	Kidney
2510009E07Rik	0.314601	0.546554	Kidney
Lypla2	0.214828	0.546423	Kidney
Fermt1	0.396246	0.545523	Kidney
Gon4l	-0.0344642	0.544964	Kidney
Hao2	0.247788	0.544528	Kidney
Ints3	0.464749	0.544107	Kidney
Slc12a3	0.333497	0.543235	Kidney
Slc39a14	-0.427748	-0.542219	Kidney
Tmbim4	-0.0982212	-0.542038	Kidney
Suclg2	-0.00788487	-0.541925	Kidney
Tmem254c	-0.536244	-0.541171	Kidney
Tmem254b	-0.536244	-0.541171	Kidney
Ehbp1l1	0.0616325	0.541064	Kidney
Evpl	0.584602	0.540795	Kidney
Srxn1	0.47913	0.540752	Kidney
Hexb	-0.156168	-0.540706	Kidney
Alg5	-0.273816	-0.540543	Kidney
Acyp2	-0.242831	-0.540483	Kidney
Sat1	-0.0563721	-0.540478	Kidney
Szt2	0.485252	0.540435	Kidney
Dld	-0.331777	-0.539982	Kidney
Ces1f	0.161546	-0.539235	Kidney
Srsf3	-0.248097	-0.538893	Kidney
Pdxk	0.361723	0.538777	Kidney
Mast3	0.201133	0.538653	Kidney
Tmem254a	-0.524591	-0.537865	Kidney
Pom121	0.346049	0.537773	Kidney
Cab39l	-0.308404	-0.537272	Kidney
Lamb1	0.469249	0.536969	Kidney
Hps4	0.13719	0.536558	Kidney
Acaa1b	0.388652	0.536415	Kidney
Rheb	-0.184082	-0.536381	Kidney
Usp2	-0.372484	-0.53607	Kidney
Metap1d	0.290656	0.535433	Kidney
Hps1	0.0936018	0.535383	Kidney
Rab3a	-0.147901	-0.534557	Kidney
Osbpl3	-0.546644	-0.534453	Kidney
Rad21	-0.240864	-0.534078	Kidney
Ifngr2	0.320339	0.53404	Kidney
Cisd1	-0.258284	-0.531965	Kidney
Trim8	0.644716	0.531951	Kidney
Paqr9	-0.65949	-0.531773	Kidney
Tmem33	-0.249263	-0.530905	Kidney
Isca2	-0.177498	-0.529877	Kidney
Txnrd1	0.77	0.529679	Kidney
Coa6	-0.30513	-0.528232	Kidney
Rnf7	-0.292451	-0.526705	Kidney
Gatad1	0.00870319	-0.525989	Kidney
Tnfrsf1a	0.0216554	0.525933	Kidney
Aspdh	-0.251612	-0.524867	Kidney
Dnajb1	-0.443338	-0.524058	Kidney
Trim25	0.647716	0.523871	Kidney
Ap2a2	0.602636	0.523387	Kidney
Epb41	0.408039	0.522318	Kidney
Ssu72	-0.254649	-0.522178	Kidney
Msrb2	-0.209113	-0.521406	Kidney
Aass	0.0453378	-0.521386	Kidney
Eif4e2	-0.502652	-0.52129	Kidney
Slc16a11	-0.549768	-0.521249	Kidney
Ppt1	-0.0598582	-0.521141	Kidney
Yaf2	0.0228995	-0.521129	Kidney
Gadd45a	0.239145	0.520694	Kidney
Dhfr	-0.209752	-0.520633	Kidney
Tpi1	-0.515792	-0.520445	Kidney
Ankfy1	0.0202737	0.519452	Kidney
Cyp2e1	0.100543	-0.518367	Kidney
Ssr3	0.0746844	-0.517557	Kidney
Cmbl	-0.0520141	-0.516976	Kidney
Sfswap	0.428988	0.51694	Kidney
Selenbp2	-0.226036	-0.516933	Kidney
Ptgr2	-0.0394238	-0.516454	Kidney
Pxk	0.421009	0.516228	Kidney
Cul4a	0.0115146	-0.516174	Kidney
Zbtb44	0.0138624	-0.515579	Kidney
Herpud1	-0.35572	-0.515442	Kidney
Yipf1	-0.276107	-0.515223	Kidney
Vps18	0.40151	0.51518	Kidney
Jkamp	-0.364841	-0.514882	Kidney
Sqor	-0.28527	-0.514683	Kidney
Gpt	0.578559	0.51363	Kidney
Acp6	-0.485706	-0.512453	Kidney
Enpp3	0.474693	0.51185	Kidney
Ssfa2	-0.211447	-0.511668	Kidney
Sf3b6	-0.307753	-0.511537	Kidney
Lrpap1	-0.108159	-0.511244	Kidney
Atp5g3	-0.4075	-0.509128	Kidney
Mpc1	0.0187237	-0.507716	Kidney
Ogfod3	-0.435653	-0.507157	Kidney
Cct8	-0.263893	-0.506362	Kidney
Cyp2a4	0.8995	0.505873	Kidney
Phldb1	0.052023	0.50418	Kidney
Glb1l	-0.344891	-0.50408	Kidney
Raly	-0.0430312	0.504006	Kidney
Atp6v1a	-0.0398228	-0.502743	Kidney
Ncbp1	-0.595437	-0.50103	Kidney
Hsp90b1	0.604104	0.501017	Kidney
Pkp3	0.234987	0.500849	Kidney
Ttc32	-0.294566	-0.499509	Kidney
Twnk	0.168643	0.49872	Kidney
Gsta3	0.268088	0.498655	Kidney
Tmem116	-0.151313	-0.49779	Kidney
Elmo2	0.119722	0.497454	Kidney
Rpl35	0.487622	0.496637	Kidney
Slc44a4	-0.214138	-0.496453	Kidney
Zpr1	0.244359	0.494501	Kidney
Sipa1l1	0.548791	0.494102	Kidney
Ndrg2	0.143887	0.494034	Kidney
Snx8	0.315774	0.493983	Kidney
Cc2d1b	0.205363	0.493114	Kidney
Aqr	0.152436	0.493097	Kidney
Adam15	0.340826	0.492963	Kidney
Adi1	-0.224517	-0.492936	Kidney
Rubcn	0.177705	0.492848	Kidney
1110008F13Rik	-0.312627	-0.492847	Kidney
Prodh	0.360392	0.489318	Kidney
Rpl18	0.386571	0.48925	Kidney
Tbc1d10b	0.330694	0.488589	Kidney
Utp20	-0.285097	-0.488182	Kidney
Ensa	0.315511	0.488123	Kidney
Snrnp27	-0.469023	-0.488103	Kidney
Rnf13	-0.23543	-0.488021	Kidney
Sec11a	-0.315248	-0.48207	Kidney
Tmem9b	-0.312243	-0.480729	Kidney
Slc11a2	0.789768	0.480612	Kidney
Shb	0.275721	0.480434	Kidney
2210016F16Rik	-0.370887	-0.480173	Kidney
Rpl18a	0.446479	0.479532	Kidney
Rpsa	0.151525	0.479454	Kidney
Cds2	0.289263	0.479304	Kidney
Arsb	-0.0188919	-0.478171	Kidney
Tnfrsf21	-0.417526	-0.478123	Kidney
Junb	0.144765	0.478046	Kidney
Mapkapk2	0.311871	0.477456	Kidney
Ski	0.365047	0.476567	Kidney
Sdha	-0.0659385	-0.473499	Kidney
Patj	0.0249193	-0.473474	Kidney
Anxa7	-0.235206	-0.472163	Kidney
Mrpl3	-0.376615	-0.471134	Kidney
Glrx5	-0.152123	-0.470541	Kidney
Dnaja2	-0.166423	-0.47053	Kidney
Oxld1	-0.284488	-0.468445	Kidney
Pcmt1	-0.0189021	-0.468408	Kidney
Hoxb8	0.374623	0.467462	Kidney
Psmb7	-0.331256	-0.466363	Kidney
Mrps34	-0.480645	-0.465174	Kidney
Ube2b	-0.0980731	-0.46503	Kidney
Trip12	-0.0767849	-0.464343	Kidney
Dph3	-0.10691	-0.463138	Kidney
Rbm47	-0.104098	-0.460921	Kidney
Ctsd	0.199314	0.460759	Kidney
Ndufaf3	-0.300797	-0.460459	Kidney
Gucd1	-0.27531	-0.460101	Kidney
Oplah	0.222308	0.460011	Kidney
Ndufb5	-0.323239	-0.458838	Kidney
Tmem51	0.522095	0.458583	Kidney
Pdia6	0.506681	0.456313	Kidney
Fam122a	-0.287079	-0.455617	Kidney
Susd3	-0.224157	-0.454126	Kidney
Psmc2	-0.318398	-0.452798	Kidney
Eci3	-0.17077	-0.451569	Kidney
Fam210a	-0.29296	-0.450964	Kidney
4930402H24Rik	0.462554	0.450073	Kidney
Sec61a1	0.530605	0.450044	Kidney
Tcn2	-0.393978	-0.449876	Kidney
Pm20d1	-0.0438335	-0.449377	Kidney
Akap1	0.40243	0.447886	Kidney
Mef2d	0.329314	0.44785	Kidney
Psmg4	0.346743	0.447605	Kidney
Ak3	-0.112041	-0.445016	Kidney
Tmem174	-0.197712	-0.445003	Kidney
Car2	-0.423027	-0.443432	Kidney
Trp53bp2	-0.111341	-0.4417	Kidney
Ndufb2	-0.160284	-0.441123	Kidney
Galnt11	-0.257093	-0.4385	Kidney
Rpl14-ps1	0.53226	0.437279	Kidney
Rela	0.158032	0.43651	Kidney
Mtmr3	0.35931	0.435307	Kidney
Grtp1	-0.188163	-0.434453	Kidney
2310022B05Rik	0.192158	0.432	Kidney
Acat1	-0.0752144	-0.429284	Kidney
Mlx	-0.364105	-0.429233	Kidney
Slc16a2	-0.0940022	-0.42721	Kidney
Cib1	-0.278785	-0.427116	Kidney
Tmem147	-0.110634	-0.426055	Kidney
Lamtor5	0.147928	-0.425698	Kidney
Otud5	0.257839	0.423909	Kidney
Cenpx	-0.291601	-0.422326	Kidney
Fam207a	0.373299	0.42201	Kidney
Car12	-0.32072	-0.415755	Kidney
Slc25a4	-0.272864	-0.41447	Kidney
Prr15l	-0.182863	-0.410697	Kidney
Tsc22d1	0.247433	0.405034	Kidney
Os9	0.326832	0.404336	Kidney
Htra1	0.435958	0.40348	Kidney
Grb2	0.233335	0.402741	Kidney
Gstt1	0.259921	0.401488	Kidney
Higd2a	-0.150815	-0.396081	Kidney
Brap	0.404194	0.391227	Kidney
Ctsh	-0.0980332	-0.382106	Kidney
Mt2	4.6561	7.80695	Liver
Lcn2	2.58279	7.52052	Liver
Mzb1	4.73792	7.17361	Liver
Hsd3b5	-2.20114	-6.98484	Liver
Mup11	-1.1798	-6.9692	Liver
Mup15	-2.60598	-6.74475	Liver
Saa2	0.593899	6.61121	Liver
Nr1d2	-5.88524	-6.15344	Liver
Fcmr	2.16534	6.05432	Liver
Spib	3.50371	6.00007	Liver
Itgam	2.15978	5.9492	Liver
Prtn3	3.09451	5.88826	Liver
Pla2g2d	0	5.8381	Liver
Cdkn1a	6.04624	5.83566	Liver
Slc7a8	3.89355	5.77928	Liver
Cd2	2.98363	5.75361	Liver
Top2a	2.16496	5.69465	Liver
Mt1	2.45768	5.61766	Liver
Nox4	-2.32889	-5.59617	Liver
Serpina9	-1.3738	-5.53328	Liver
Ms4a6c	3.88642	5.4757	Liver
Cd8b1	2.98371	5.45731	Liver
Cxcl13	-1.45263	5.4459	Liver
Saa1	0.77411	5.43613	Liver
Ncf4	0.737821	5.30782	Liver
Ccl5	2.07151	5.22676	Liver
Nkg7	3.1824	5.1976	Liver
Slc4a1	3.91569	5.19129	Liver
Fam83f	4.95716	5.18281	Liver
Gimap3	2.75643	5.17708	Liver
Ubd	1.52034	5.11479	Liver
Snca	3.06308	5.09457	Liver
Dbp	-5.01302	-5.02754	Liver
Gm15348	2.161	5.01826	Liver
Cd274	2.14948	5.01759	Liver
Cxcl14	0.733496	5.00371	Liver
Gpcpd1	-2.37447	-5.00369	Liver
Edem3	-4.73659	-4.99964	Liver
Lysmd3	-4.7339	-4.99694	Liver
Xpo1	-4.73178	-4.99482	Liver
Cpxm1	2.32148	4.89587	Liver
Thoc1	-4.63055	-4.89293	Liver
Zfp946	-4.63055	-4.89293	Liver
Mup18	-2.02581	-4.89231	Liver
Mup17	-1.4443	-4.83993	Liver
Irf4	3.52398	4.8005	Liver
Gm4841	0.64725	4.78028	Liver
Parm1	2.18788	4.75553	Liver
2210011C24Rik	4.21243	4.73842	Liver
Hectd2os	-1.66509	-4.71819	Liver
Fyb	2.31537	4.59667	Liver
Slc18a1	-1.32967	-4.58423	Liver
Fcho2	-4.30842	-4.56821	Liver
9130409I23Rik	-4.3071	-4.56689	Liver
Pycard	0.0109278	4.55772	Liver
Nr1d1	-4.17573	-4.55328	Liver
Cd22	2.19096	4.53261	Liver
Serpina4-ps1	-0.922623	-4.53099	Liver
Slfn8	2.45445	4.52039	Liver
S100a9	-1.44577	4.49273	Liver
Cd27	1.56134	4.45344	Liver
Hcst	2.76018	4.41331	Liver
Orm3	1.55172	4.35207	Liver
Camp	0.794609	4.34978	Liver
Thy1	1.16588	4.28042	Liver
Dusp2	2.0852	4.24838	Liver
Acnat2	3.52663	4.21351	Liver
Fmnl1	2.07966	4.192	Liver
Sult2a8	-1.81296	-4.13601	Liver
Cd52	0.913999	4.1237	Liver
Ptprcap	1.4188	4.08976	Liver
S1pr4	-1.43761	4.08014	Liver
Prkcb	1.81068	4.03676	Liver
Fam129a	2.16786	4.03644	Liver
Gm12250	0.83873	4.0216	Liver
Cd3e	-1.43621	4.02124	Liver
Ctla2a	1.55252	4.01469	Liver
Apcs	-1.98944	3.99642	Liver
Fgr	0.880668	3.98813	Liver
Ly6c2	-1.09497	3.98768	Liver
Cyp4f18	1.83169	3.97492	Liver
Cfd	2.7192	3.94267	Liver
Kbtbd11	-1.43026	3.91514	Liver
Pstpip1	2.44488	3.9105	Liver
Arntl	4.56122	3.90261	Liver
1700066M21Rik	-3.28844	-3.879	Liver
Cd3d	0.727404	3.87756	Liver
Ly6a	1.12671	3.85448	Liver
Myo1g	1.83916	3.85112	Liver
Hvcn1	-0.497653	3.84045	Liver
Trim5	2.0557	3.82868	Liver
Tmem165	-1.48332	-3.79988	Liver
Nudt7	-1.93447	-3.79858	Liver
Ntrk2	1.74035	3.74883	Liver
Lax1	2.44192	3.74639	Liver
Gpr132	0.846072	3.74008	Liver
Gbp11	-4.7585	-3.71005	Liver
C630043F03Rik	-0.822896	-3.7083	Liver
Lat	-2.13185	3.69967	Liver
Gdpd5	0.718635	3.69447	Liver
Mmp7	-1.44248	3.68197	Liver
Ythdf3	-3.82599	-3.65898	Liver
Naa30	-1.6872	-3.63078	Liver
Pla2g7	0.925904	3.62568	Liver
Il2rg	1.41527	3.61676	Liver
Kcnn4	0.846584	3.61271	Liver
Ptpn18	1.37006	3.60914	Liver
Coro1a	0.56798	3.58566	Liver
Hunk	3.06201	3.58546	Liver
Trp53inp1	-2.13444	-3.57108	Liver
Slc37a1	0.918178	3.56852	Liver
Dab2	-2.14263	-3.55174	Liver
Ccr7	0.0174293	3.55091	Liver
Lyl1	0.845824	3.5499	Liver
Ccl4	1.43987	3.54965	Liver
Galnt6	3.2349	3.54409	Liver
H2-M2	-1.44694	3.53937	Liver
Abce1	-5.85751	-3.53654	Liver
Fcgr4	1.3035	3.53349	Liver
Coq10b	-3.39448	-3.52433	Liver
Bin2	2.06303	3.51796	Liver
Serpina3g	0.525008	3.51631	Liver
Syk	0.782679	3.50588	Liver
S100a4	1.25865	3.50361	Liver
Nudcd1	-1.16819	-3.49174	Liver
Pdilt	-0.211016	-3.49044	Liver
Atp2a3	2.51475	3.48928	Liver
Nrep	-2.33733	-3.4851	Liver
Ltb	0.572113	3.46372	Liver
Gm2083	-0.962842	-3.44959	Liver
Cyp7b1	-2.75743	-3.43182	Liver
St6galnac4	-1.4298	3.43066	Liver
Ly9	1.28737	3.43012	Liver
Tank	-4.9957	-3.42954	Liver
H2-DMb1	0.63572	3.42204	Liver
Hmgb2	1.57024	3.4196	Liver
Cd74	0.309059	3.41931	Liver
Hpgd	-2.61762	-3.40685	Liver
Clec2h	-1.27006	-3.40069	Liver
Pfkfb3	-3.63036	-3.39977	Liver
Smpd3	0.853988	3.39053	Liver
Epsti1	0.965527	3.38876	Liver
Lck	-0.283394	3.38057	Liver
Ggt5	2.23125	3.37836	Liver
Nrgn	2.12481	3.36466	Liver
Car3	-0.281286	-3.36458	Liver
Sirpa	0.0972812	3.35694	Liver
Cd8a	-2.14074	3.35383	Liver
Arfip1	-4.9142	-3.34375	Liver
Stk10	1.59322	3.33407	Liver
Rad51b	1.37444	3.32621	Liver
Bcl2	1.8622	3.32322	Liver
Lrfn3	3.45389	3.30007	Liver
Phlda1	-1.5419	-3.29709	Liver
Itfg1	-2.99758	-3.28883	Liver
Batf	1.3217	3.28792	Liver
Cd72	-0.743188	3.27635	Liver
Arhgap9	1.75019	3.27461	Liver
Hist1h1e	3.03459	3.26558	Liver
Ccdc88b	0.209775	3.26456	Liver
Htra3	2.71366	3.26424	Liver
Dnmt3b	3.49491	3.26243	Liver
Gimap7	1.38224	3.25054	Liver
Lancl2	-1.83405	-3.25048	Liver
Bcor	2.54741	3.24591	Liver
Adap1	-0.45364	3.23854	Liver
Il21r	0.00875254	3.23719	Liver
Acsm3	-3.47339	-3.22625	Liver
Slc16a3	-2.13465	3.21831	Liver
Saa3	1.79708	3.208	Liver
[truncated: 5,981 more rows]
